# Supplementary material for: The diagnostic value of two antigenic domains derived from the Trypanosoma cruzi Tc323 protein in chronic Chagas disease: a study in Brazil
Source: Front Microbiol. 2025 Jun 10;16:1605755. doi: 10.3389/fmicb.2025.1605755 (PMC12186857; doi:10.3389/fmicb.2025.1605755)
Supplement: Supplementary Table 1 = — Supplementary Table S1. [file Table_1.xlsx]

## Sheet: Hoja1
Table S1. Reactivity Index values for assessing diagnostic accuracy.
Sample	Reactivity Index (RI)
	rTcD3	rTcD6
Trypanosoma cruzi-positive sample 1	2025-09-01	2025-09-01
Trypanosoma cruzi-positive sample 2	2025-04-01	2025-05-01
Trypanosoma cruzi-positive sample 3	2025-01-01	2025-02-01
Trypanosoma cruzi-positive sample 4	2025-03-02	2025-02-02
Trypanosoma cruzi-positive sample 5	2025-03-02	2025-03-02
Trypanosoma cruzi-positive sample 6	2025-01-02	2025-01-02
Trypanosoma cruzi-positive sample 7	2025-09-01	2025-05-01
Trypanosoma cruzi-positive sample 8	0.7	0.6
Trypanosoma cruzi-positive sample 9	2025-06-01	2025-07-01
Trypanosoma cruzi-positive sample 10	2025-05-01	2025-07-01
Trypanosoma cruzi-positive sample 11	2025-01-02	2.0
Trypanosoma cruzi-positive sample 12	2025-09-01	2025-05-01
Trypanosoma cruzi-positive sample 13	2025-06-02	2025-05-01
Trypanosoma cruzi-positive sample 14	2025-07-02	2025-05-01
Trypanosoma cruzi-positive sample 15	0.2	0.3
Trypanosoma cruzi-positive sample 16	2025-01-02	2025-04-02
Trypanosoma cruzi-positive sample 17	2025-05-01	2025-07-01
Trypanosoma cruzi-positive sample 18	2025-04-01	2025-07-01
Trypanosoma cruzi-positive sample 19	1.0	2025-04-01
Trypanosoma cruzi-positive sample 20	0.3	0.3
Trypanosoma cruzi-positive sample 21	2025-05-01	2025-03-01
Trypanosoma cruzi-positive sample 22	2025-04-01	2025-03-01
Trypanosoma cruzi-positive sample 23	2025-06-01	2025-05-01
Trypanosoma cruzi-positive sample 24	2025-04-02	2025-01-02
Trypanosoma cruzi-positive sample 25	2025-04-01	2025-04-01
Trypanosoma cruzi-positive sample 26	2025-02-01	0.2
Trypanosoma cruzi-positive sample 27	2025-06-01	2025-05-01
Trypanosoma cruzi-positive sample 28	0.6	2025-02-01
Trypanosoma cruzi-positive sample 29	2025-06-01	2025-06-01
Trypanosoma cruzi-positive sample 30	2025-07-01	2025-06-01
Trypanosoma cruzi-positive sample 31	2025-06-01	1.0
Trypanosoma cruzi-positive sample 32	0.6	2025-01-01
Trypanosoma cruzi-positive sample 33	2025-06-01	2025-02-01
Trypanosoma cruzi-positive sample 34	2025-06-01	2025-01-01
Trypanosoma cruzi-positive sample 35	2025-04-01	2025-07-01
Trypanosoma cruzi-positive sample 36	0.7	2025-04-01
Trypanosoma cruzi-positive sample 37	2025-04-01	0.5
Trypanosoma cruzi-positive sample 38	2025-02-01	2025-02-01
Trypanosoma cruzi-positive sample 39	2025-03-01	2025-03-01
Trypanosoma cruzi-positive sample 40	2025-03-01	2025-03-01
Trypanosoma cruzi-positive sample 41	0.8	0.7
Trypanosoma cruzi-positive sample 42	0.2	2025-05-01
Trypanosoma cruzi-positive sample 43	1.0	2025-08-01
Trypanosoma cruzi-positive sample 44	2025-04-01	1.0
Trypanosoma cruzi-positive sample 45	0.7	0.5
Trypanosoma cruzi-positive sample 46	2025-07-01	2025-06-01
Trypanosoma cruzi-positive sample 47	2025-05-01	0.9
Trypanosoma cruzi-positive sample 48	2025-04-01	2025-05-01
Trypanosoma cruzi-positive sample 49	0.7	0.6
Trypanosoma cruzi-positive sample 50	2025-08-01	2025-03-01
Trypanosoma cruzi-positive sample 51	2025-05-01	2025-03-01
Trypanosoma cruzi-positive sample 52	2025-03-01	2.0
Trypanosoma cruzi-positive sample 53	2025-05-01	2025-07-01
Trypanosoma cruzi-positive sample 54	2025-07-01	2025-05-01
Trypanosoma cruzi-positive sample 55	0.1	0.1
Trypanosoma cruzi-positive sample 56	2025-03-01	2025-04-01
Trypanosoma cruzi-positive sample 57	0.5	0.6
Trypanosoma cruzi-positive sample 58	0.1	0.1
Trypanosoma cruzi-positive sample 59	0.1	0.1
Trypanosoma cruzi-positive sample 60	2025-02-02	2025-04-02
Trypanosoma cruzi-positive sample 61	0.1	0.1
Trypanosoma cruzi-positive sample 62	0.3	0.3
Trypanosoma cruzi-positive sample 63	2025-02-01	2025-03-01
Trypanosoma cruzi-positive sample 64	2025-02-01	2025-06-01
Trypanosoma cruzi-positive sample 65	0.1	0.1
Trypanosoma cruzi-positive sample 66	0.1	0.1
Trypanosoma cruzi-positive sample 67	0.1	0.1
Trypanosoma cruzi-positive sample 68	0.1	0.1
Trypanosoma cruzi-positive sample 69	0.6	0.5
Trypanosoma cruzi-positive sample 70	0.3	0.4
Trypanosoma cruzi-positive sample 71	2025-01-01	2025-02-01
Trypanosoma cruzi-positive sample 72	0.6	2025-04-01
Trypanosoma cruzi-positive sample 73	0.1	0.1
Trypanosoma cruzi-positive sample 74	0.4	2025-05-01
Trypanosoma cruzi-positive sample 75	2025-09-01	2025-01-02
Trypanosoma cruzi-positive sample 76	2025-09-01	2025-04-02
Trypanosoma cruzi-positive sample 77	2025-08-01	2025-02-01
Trypanosoma cruzi-positive sample 78	2025-04-01	2025-02-01
Trypanosoma cruzi-positive sample 79	1.0	2025-02-01
Trypanosoma cruzi-positive sample 80	2025-08-01	2.0
Trypanosoma cruzi-positive sample 81	2025-06-01	0.8
Trypanosoma cruzi-positive sample 82	2025-06-01	0.5
Trypanosoma cruzi-positive sample 83	2025-06-01	2025-06-01
Trypanosoma cruzi-positive sample 84	2025-06-01	2025-07-01
Trypanosoma cruzi-positive sample 85	2025-05-01	2025-03-01
Trypanosoma cruzi-positive sample 86	2025-02-01	2025-01-01
Trypanosoma cruzi-positive sample 87	2025-05-01	0.3
Trypanosoma cruzi-positive sample 88	0.5	0.4
Trypanosoma cruzi-positive sample 89	2025-04-01	2025-07-02
Trypanosoma cruzi-positive sample 90	2025-03-02	2025-01-01
Trypanosoma cruzi-positive sample 91	2025-08-01	2.0
Trypanosoma cruzi-positive sample 92	2025-06-01	1.0
Trypanosoma cruzi-positive sample 93	2025-05-01	2025-08-01
Trypanosoma cruzi-positive sample 94	2025-01-01	0.3
Trypanosoma cruzi-positive sample 95	2025-01-02	2025-04-01
Trypanosoma cruzi-positive sample 96	2025-05-01	2025-04-01
Trypanosoma cruzi-positive sample 97	2025-01-02	2025-08-01
Trypanosoma cruzi-positive sample 98	2025-02-02	2025-01-02
Trypanosoma cruzi-positive sample 99	2025-05-01	2025-05-01
Trypanosoma cruzi-positive sample 100	0.8	0.6
Trypanosoma cruzi-positive sample 101	0.8	0.6
Trypanosoma cruzi-positive sample 102	2025-02-02	2025-02-02
Trypanosoma cruzi-positive sample 103	2025-06-01	2.0
Trypanosoma cruzi-positive sample 104	2025-04-01	2025-02-01
Trypanosoma cruzi-positive sample 105	2025-06-01	2025-05-01
Trypanosoma cruzi-positive sample 106	2025-04-01	2025-05-01
Trypanosoma cruzi-positive sample 107	2025-01-03	2.0
Trypanosoma cruzi-positive sample 108	1.0	2025-03-01
Trypanosoma cruzi-positive sample 109	2025-02-01	2025-03-01
Trypanosoma cruzi-positive sample 110	2.0	2025-07-01
Trypanosoma cruzi-positive sample 111	2025-04-01	0.8
Trypanosoma cruzi-positive sample 112	0.8	0.5
Trypanosoma cruzi-positive sample 113	2025-02-02	2025-09-01
Trypanosoma cruzi-positive sample 114	2025-02-01	0.5
Trypanosoma cruzi-positive sample 115	2025-08-01	2025-07-01
Trypanosoma cruzi-positive sample 116	2025-02-02	2025-09-01
Trypanosoma cruzi-positive sample 117	2.0	2025-01-01
Trypanosoma cruzi-positive sample 118	2025-08-01	2025-07-01
Trypanosoma cruzi-positive sample 119	2025-04-02	2025-01-02
Trypanosoma cruzi-positive sample 120	2025-01-02	0.8
Trypanosoma cruzi-positive sample 121	2025-08-01	2025-01-01
Trypanosoma cruzi-positive sample 122	2.0	2025-09-01
Trypanosoma cruzi-positive sample 123	2025-07-01	2025-02-01
Trypanosoma cruzi-positive sample 124	2025-07-01	2025-06-01
Trypanosoma cruzi-positive sample 125	1.0	2025-01-01
Trypanosoma cruzi-positive sample 126	2025-08-02	2025-02-02
Trypanosoma cruzi-positive sample 127	2025-09-01	2025-07-01
Trypanosoma cruzi-positive sample 128	3.0	2025-07-02
Trypanosoma cruzi-positive sample 129	2025-03-01	2025-03-01
Trypanosoma cruzi-positive sample 130	2025-08-01	2025-06-01
Trypanosoma cruzi-positive sample 131	2025-07-01	2025-03-01
Trypanosoma cruzi-positive sample 132	2025-08-01	2025-05-01
Trypanosoma cruzi-positive sample 133	0.5	0.9
Trypanosoma cruzi-positive sample 134	2025-07-01	2025-01-01
Trypanosoma cruzi-positive sample 135	2025-09-02	2025-07-02
Trypanosoma cruzi-positive sample 136	2025-03-02	2025-01-02
Trypanosoma cruzi-positive sample 137	2.0	2025-07-01
Trypanosoma cruzi-positive sample 138	2.0	2025-02-01
Trypanosoma cruzi-positive sample 139	2025-04-02	2025-04-02
Trypanosoma cruzi-positive sample 140	2025-02-01	2025-02-01
Trypanosoma cruzi-positive sample 141	2025-08-02	2025-08-02
Trypanosoma cruzi-positive sample 142	2025-06-02	2025-02-02
Trypanosoma cruzi-positive sample 143	0.6	0.6
Trypanosoma cruzi-positive sample 144	2025-06-01	2025-04-01
Trypanosoma cruzi-positive sample 145	2025-06-01	2025-07-01
Trypanosoma cruzi-positive sample 146	2025-04-03	3.0
Trypanosoma cruzi-positive sample 147	2025-05-02	2025-01-01
Trypanosoma cruzi-positive sample 148	2025-05-02	2025-04-02
Trypanosoma cruzi-positive sample 149	2025-01-03	2025-05-02
Trypanosoma cruzi-positive sample 150	0.6	0.5
Trypanosoma cruzi-positive sample 151	2025-07-01	2025-01-02
Trypanosoma cruzi-positive sample 152	2025-02-01	2025-05-01
Trypanosoma cruzi-positive sample 153	2025-07-02	2025-01-03
Trypanosoma cruzi-positive sample 154	2025-08-02	2025-09-02
Trypanosoma cruzi-positive sample 155	2025-01-02	2025-02-02
Trypanosoma cruzi-positive sample 156	2025-01-02	2.0
Trypanosoma cruzi-positive sample 157	2025-02-02	2025-01-02
Trypanosoma cruzi-positive sample 158	2025-08-02	2025-05-02
Trypanosoma cruzi-positive sample 159	2025-03-03	3.0
Trypanosoma cruzi-positive sample 160	2025-06-01	0.7
Trypanosoma cruzi-positive sample 161	2025-07-02	2025-09-02
Trypanosoma cruzi-positive sample 162	2025-07-01	2025-06-01
Trypanosoma cruzi-positive sample 163	2025-06-02	2025-05-02
Trypanosoma cruzi-positive sample 164	0.7	0.6
Trypanosoma cruzi-positive sample 165	2025-05-02	2025-07-02
Trypanosoma cruzi-positive sample 166	0.6	0.5
Trypanosoma cruzi-positive sample 167	2025-02-02	2025-04-01
Trypanosoma cruzi-positive sample 168	2025-09-02	2025-02-03
Trypanosoma cruzi-positive sample 169	2025-06-01	2025-07-01
Trypanosoma cruzi-positive sample 170	2025-06-01	2025-04-02
Trypanosoma cruzi-positive sample 171	2025-08-01	2025-03-01
Trypanosoma cruzi-positive sample 172	2025-01-03	2025-01-03
Trypanosoma cruzi-positive sample 173	2025-09-01	2.0
Trypanosoma cruzi-positive sample 174	2.0	2025-05-02
Trypanosoma cruzi-positive sample 175	2025-02-03	3.0
Trypanosoma cruzi-positive sample 176	2025-06-01	2025-02-01
Trypanosoma cruzi-positive sample 177	2025-05-01	2025-07-01
Trypanosoma cruzi-positive sample 178	2025-03-02	2025-05-02
Trypanosoma cruzi-positive sample 179	2025-04-01	2025-05-01
Trypanosoma cruzi-positive sample 180	2025-05-01	2025-04-01
Trypanosoma cruzi-positive sample 181	2025-03-02	2025-01-02
Trypanosoma cruzi-positive sample 182	2025-02-01	2025-03-01
Trypanosoma cruzi-positive sample 183	2025-01-02	2025-03-02
Trypanosoma cruzi-positive sample 184	2025-04-02	2025-05-02
Trypanosoma cruzi-positive sample 185	2025-03-02	2025-03-02
Trypanosoma cruzi-positive sample 186	2025-06-01	2025-04-01
Trypanosoma cruzi-positive sample 187	2025-05-02	2025-07-02
Trypanosoma cruzi-positive sample 188	2025-08-01	2025-09-01
Trypanosoma cruzi-positive sample 189	0.3	0.3
Trypanosoma cruzi-positive sample 190	2025-09-01	2025-06-01
Trypanosoma cruzi-positive sample 191	2025-06-01	2025-04-01
Trypanosoma cruzi-positive sample 192	2025-09-01	2025-01-02
Trypanosoma cruzi-positive sample 193	0.8	0.6
Trypanosoma cruzi-positive sample 194	0.8	1.0
Trypanosoma cruzi-positive sample 195	2.0	2025-07-01
Trypanosoma cruzi-positive sample 196	2.0	2025-06-01
Trypanosoma cruzi-positive sample 197	2025-05-01	2025-02-01
Trypanosoma cruzi-positive sample 198	2025-09-02	2025-09-02
Trypanosoma cruzi-positive sample 199	2025-07-02	2025-06-02
Trypanosoma cruzi-positive sample 200	2025-07-02	2025-08-02
Trypanosoma cruzi-positive sample 201	2025-05-02	2025-03-02
Trypanosoma cruzi-positive sample 202	2025-02-01	2025-02-01
Trypanosoma cruzi-positive sample 203	2025-08-01	2025-01-02
Trypanosoma cruzi-positive sample 204	2025-03-02	2.0
Trypanosoma cruzi-positive sample 205	2025-06-01	2025-01-01
Trypanosoma cruzi-positive sample 206	2025-02-02	2025-04-02
Trypanosoma cruzi-positive sample 207	2025-05-02	2025-01-02
Trypanosoma cruzi-positive sample 208	0.7	0.5
Trypanosoma cruzi-positive sample 209	2025-06-02	2025-05-02
Trypanosoma cruzi-positive sample 210	0.5	2025-02-01
Trypanosoma cruzi-positive sample 211	2025-08-01	2025-06-01
Trypanosoma cruzi-positive sample 212	2025-07-01	2025-02-01
Trypanosoma cruzi-positive sample 213	0.8	0.5
Trypanosoma cruzi-positive sample 214	0.6	2025-04-01
Trypanosoma cruzi-positive sample 215	2025-08-01	2025-06-01
Trypanosoma cruzi-positive sample 216	2025-04-02	2025-08-01
Trypanosoma cruzi-positive sample 217	0.7	0.5
Trypanosoma cruzi-positive sample 218	2025-07-01	2025-07-01
Trypanosoma cruzi-positive sample 219	2025-03-02	2025-09-01
Trypanosoma cruzi-positive sample 220	0.9	0.8
Trypanosoma cruzi-positive sample 221	2025-07-01	2025-03-01
Trypanosoma cruzi-positive sample 222	1.0	0.7
Trypanosoma cruzi-positive sample 223	0.7	2025-02-01
Trypanosoma cruzi-positive sample 224	2025-09-01	2025-07-01
Trypanosoma cruzi-positive sample 225	2025-05-03	2025-06-03
Trypanosoma cruzi-positive sample 226	2025-01-02	2025-03-02
Trypanosoma cruzi-positive sample 227	2025-01-03	2025-02-02
Trypanosoma cruzi-positive sample 228	2025-04-01	0.9
Trypanosoma cruzi-positive sample 229	0.7	2025-01-01
Trypanosoma cruzi-positive sample 230	2025-08-01	2.0
Trypanosoma cruzi-positive sample 231	2025-09-01	2.0
Trypanosoma cruzi-positive sample 232	1.0	2025-01-01
Trypanosoma cruzi-positive sample 233	2025-02-01	2025-06-01
Trypanosoma cruzi-positive sample 234	2025-03-01	2025-03-01
Trypanosoma cruzi-positive sample 235	2025-04-01	2025-09-01
Trypanosoma cruzi-positive sample 236	2025-07-01	2025-07-01
Trypanosoma cruzi-positive sample 237	2025-03-01	2025-04-01
Trypanosoma cruzi-positive sample 238	0.6	0.5
Trypanosoma cruzi-positive sample 239	2025-06-01	2025-08-01
Trypanosoma cruzi-positive sample 240	2025-05-02	2025-06-02
Trypanosoma cruzi-positive sample 241	2025-02-02	2025-04-02
Trypanosoma cruzi-positive sample 242	2025-04-01	2025-06-01
Trypanosoma cruzi-positive sample 243	2.0	2025-03-02
Trypanosoma cruzi-positive sample 244	2025-03-02	2025-04-02
Trypanosoma cruzi-positive sample 245	2025-07-01	2025-06-01
Trypanosoma cruzi-positive sample 246	0.6	0.7
Trypanosoma cruzi-positive sample 247	2025-04-02	2025-08-02
Trypanosoma cruzi-positive sample 248	2.0	2025-01-02
Trypanosoma cruzi-positive sample 249	0.5	0.4
Trypanosoma cruzi-positive sample 250	2025-05-01	0.8
Trypanosoma cruzi-positive sample 251	0.7	2025-02-01
Trypanosoma cruzi-positive sample 252	2025-03-01	2025-07-01
Trypanosoma cruzi-positive sample 253	2025-04-01	2025-06-01
Trypanosoma cruzi-positive sample 254	2.0	2025-02-02
Trypanosoma cruzi-positive sample 255	2025-06-02	2025-09-02
Trypanosoma cruzi-positive sample 256	2025-04-01	2025-06-01
Trypanosoma cruzi-positive sample 257	2025-09-01	2025-08-01
Trypanosoma cruzi-positive sample 258	2025-03-01	2025-04-01
Trypanosoma cruzi-positive sample 259	2025-01-03	3.0
Trypanosoma cruzi-positive sample 260	2025-03-01	2025-02-01
Trypanosoma cruzi-positive sample 261	2025-02-01	2025-04-01
Trypanosoma cruzi-positive sample 262	2025-05-01	2025-07-01
Trypanosoma cruzi-positive sample 263	2025-03-01	2025-03-01
Trypanosoma cruzi-positive sample 264	2025-04-01	2025-02-01
Trypanosoma cruzi-positive sample 265	2025-04-01	2025-04-01
Trypanosoma cruzi-positive sample 266	2025-09-01	2025-09-01
Trypanosoma cruzi-positive sample 267	2025-05-01	2025-03-01
Trypanosoma cruzi-positive sample 268	2025-07-01	2025-02-02
Trypanosoma cruzi-positive sample 269	0.5	0.3
Trypanosoma cruzi-positive sample 270	2025-02-02	2025-06-02
Trypanosoma cruzi-positive sample 271	2025-01-01	0.9
Trypanosoma cruzi-positive sample 272	2025-06-01	2025-04-01
Trypanosoma cruzi-positive sample 273	2025-05-02	2025-03-02
Trypanosoma cruzi-positive sample 274	2025-07-01	2025-04-02
Trypanosoma cruzi-positive sample 275	2025-06-01	2025-02-02
Trypanosoma cruzi-positive sample 276	1.0	2025-04-01
Trypanosoma cruzi-positive sample 277	2.0	2025-04-01
Trypanosoma cruzi-positive sample 278	2025-09-01	2.0
Trypanosoma cruzi-positive sample 279	2.0	2025-01-01
Trypanosoma cruzi-positive sample 280	2025-01-02	2025-07-02
Trypanosoma cruzi-positive sample 281	2025-03-02	2025-08-02
Trypanosoma cruzi-positive sample 282	2025-05-02	3.0
Trypanosoma cruzi-positive sample 283	2025-02-01	2025-01-01
Trypanosoma cruzi-positive sample 284	2025-09-01	2025-04-02
Trypanosoma cruzi-positive sample 285	2025-03-01	2025-07-01
Trypanosoma cruzi-positive sample 286	0.5	0.4
Trypanosoma cruzi-positive sample 287	2025-05-01	2025-01-02
Trypanosoma cruzi-positive sample 288	0.7	0.4
Trypanosoma cruzi-positive sample 289	2025-03-01	2025-06-01
Trypanosoma cruzi-positive sample 290	2025-03-01	2025-08-01
Trypanosoma cruzi-positive sample 291	2025-02-02	3.0
Trypanosoma cruzi-positive sample 292	0.6	2025-03-01
Trypanosoma cruzi-positive sample 293	2025-01-02	2025-08-02
Trypanosoma cruzi-positive sample 294	2.0	3.0
Trypanosoma cruzi-positive sample 295	2025-09-01	2025-07-01
Trypanosoma cruzi-positive sample 296	2025-08-01	2025-09-01
Trypanosoma cruzi-positive sample 297	2025-08-01	2025-06-01
Trypanosoma cruzi-positive sample 298	0.6	0.7
Trypanosoma cruzi-positive sample 299	2025-06-01	2025-08-01
Trypanosoma cruzi-positive sample 300	0.8	0.6
Trypanosoma cruzi-positive sample 301	2025-02-02	2025-04-03
Trypanosoma cruzi-positive sample 302	2.0	2025-02-02
Trypanosoma cruzi-positive sample 303	2025-01-01	2025-03-01
Trypanosoma cruzi-positive sample 304	2025-04-01	2025-06-01
Trypanosoma cruzi-positive sample 305	2.0	2025-02-02
Trypanosoma cruzi-positive sample 306	0.8	1.0
Trypanosoma cruzi-positive sample 307	2025-02-02	2025-05-02
Trypanosoma cruzi-positive sample 308	2025-01-02	2025-02-02
Trypanosoma cruzi-positive sample 309	0.8	0.8
Trypanosoma cruzi-positive sample 310	2025-08-01	2025-02-02
Trypanosoma cruzi-positive sample 311	2025-04-01	1.0
Trypanosoma cruzi-positive sample 312	2025-08-01	2.0
Trypanosoma cruzi-positive sample 313	2025-07-01	2025-07-01
Trypanosoma cruzi-positive sample 314	2025-04-02	2025-09-02
Trypanosoma cruzi-positive sample 315	2025-03-02	2025-08-02
Trypanosoma cruzi-positive sample 316	2025-01-02	2.0
Trypanosoma cruzi-positive sample 317	0.5	0.5
Trypanosoma cruzi-positive sample 318	2025-04-01	2025-03-01
Trypanosoma cruzi-positive sample 319	2025-04-01	2025-01-02
Trypanosoma cruzi-positive sample 320	2025-02-01	2025-03-01
Trypanosoma cruzi-positive sample 321	3.0	2025-06-02
Trypanosoma cruzi-positive sample 322	2025-02-01	2025-01-01
Trypanosoma cruzi-positive sample 323	2025-08-01	2025-04-01
Trypanosoma cruzi-positive sample 324	2025-03-02	2025-02-02
Trypanosoma cruzi-positive sample 325	2025-05-02	2.0
Trypanosoma cruzi-positive sample 326	2025-07-02	2025-03-02
Trypanosoma cruzi-positive sample 327	2025-08-02	2025-01-02
Trypanosoma cruzi-positive sample 328	0.5	0.4
Trypanosoma cruzi-positive sample 329	2025-07-01	2025-04-01
Trypanosoma cruzi-positive sample 330	2025-08-01	2025-05-01
Trypanosoma cruzi-positive sample 331	2025-02-02	2025-06-01
Trypanosoma cruzi-positive sample 332	2025-05-01	2025-01-02
Trypanosoma cruzi-positive sample 333	2025-02-01	2025-03-01
Trypanosoma cruzi-positive sample 334	2025-04-02	2025-02-02
Trypanosoma cruzi-positive sample 335	2025-09-02	2.0
Trypanosoma cruzi-positive sample 336	2025-01-02	2025-07-01
Trypanosoma cruzi-positive sample 337	2025-04-02	2025-01-02
Trypanosoma cruzi-positive sample 338	2025-05-01	2025-07-01
Trypanosoma cruzi-positive sample 339	2025-06-01	2025-02-01
Trypanosoma cruzi-positive sample 340	0.7	0.5
Trypanosoma cruzi-positive sample 341	2.0	0.6
Trypanosoma cruzi-positive sample 342	2025-08-01	2025-05-01
Trypanosoma cruzi-positive sample 343	2025-06-01	2025-06-01
Trypanosoma cruzi-positive sample 344	3.0	2025-05-02
Trypanosoma cruzi-positive sample 345	3.0	2025-08-02
Trypanosoma cruzi-positive sample 346	2025-03-02	2025-02-02
Trypanosoma cruzi-positive sample 347	2025-03-02	2.0
Trypanosoma cruzi-positive sample 348	2025-05-01	2025-06-01
Trypanosoma cruzi-positive sample 349	0.8	0.6
Trypanosoma cruzi-positive sample 350	2025-09-01	2025-09-01
Trypanosoma cruzi-positive sample 351	2025-05-01	2025-02-01
Trypanosoma cruzi-positive sample 352	2025-07-03	2025-03-03
Trypanosoma cruzi-positive sample 353	0.8	0.6
Trypanosoma cruzi-positive sample 354	2025-03-02	2025-01-02
Trypanosoma cruzi-positive sample 355	2025-07-02	2025-02-02
Trypanosoma cruzi-positive sample 356	0.9	2025-04-01
Trypanosoma cruzi-positive sample 357	0.8	0.6
Trypanosoma cruzi-positive sample 358	2025-05-01	2025-04-01
Trypanosoma cruzi-positive sample 359	2025-05-01	2025-05-01
Trypanosoma cruzi-positive sample 360	2025-09-02	2025-06-02
Trypanosoma cruzi-positive sample 361	0.2	0.2
Trypanosoma cruzi-positive sample 362	0.1	0.2
Trypanosoma cruzi-positive sample 363	0.6	0.7
Trypanosoma cruzi-positive sample 364	2025-06-01	0.8
Trypanosoma cruzi-positive sample 365	2025-08-01	2025-07-01
Trypanosoma cruzi-positive sample 366	0.6	2025-07-01
Trypanosoma cruzi-positive sample 367	2025-03-01	2025-02-01
Trypanosoma cruzi-positive sample 368	2025-02-01	2025-03-01
Trypanosoma cruzi-positive sample 369	0.5	2025-02-01
Trypanosoma cruzi-positive sample 370	2025-03-01	1.0
Trypanosoma cruzi-positive sample 371	2025-02-01	2025-01-01
Trypanosoma cruzi-positive sample 372	2025-07-01	2025-08-01
Trypanosoma cruzi-positive sample 373	2025-07-01	2025-02-01
Trypanosoma cruzi-positive sample 374	2025-07-01	2025-08-01
Trypanosoma cruzi-positive sample 375	2.0	2025-02-02
Trypanosoma cruzi-positive sample 376	0.9	2025-01-01
Trypanosoma cruzi-positive sample 377	0.6	0.6
Trypanosoma cruzi-positive sample 378	0.8	2.0
Trypanosoma cruzi-positive sample 379	2025-07-01	2025-04-01
Trypanosoma cruzi-positive sample 380	2025-04-02	2025-04-02
Trypanosoma cruzi-positive sample 381	2025-05-01	2025-01-01
Trypanosoma cruzi-positive sample 382	2025-02-01	1.0
Trypanosoma cruzi-positive sample 383	2025-03-01	0.7
Trypanosoma cruzi-positive sample 384	0.7	0.6
Trypanosoma cruzi-positive sample 385	2025-09-03	2025-08-03
Trypanosoma cruzi-positive sample 386	2025-08-01	2025-09-01
Trypanosoma cruzi-positive sample 387	2025-02-02	0.8
Trypanosoma cruzi-positive sample 388	2025-05-01	2025-04-01
Trypanosoma cruzi-positive sample 389	0.5	2025-03-01
Trypanosoma cruzi-positive sample 390	0.6	2025-08-01
Trypanosoma cruzi-positive sample 391	2025-03-01	2025-02-01
Trypanosoma cruzi-positive sample 392	2025-01-01	0.6
Trypanosoma cruzi-positive sample 393	2025-03-01	2025-03-01
Trypanosoma cruzi-positive sample 394	2025-02-02	2025-02-02
Trypanosoma cruzi-positive sample 395	2025-06-01	2025-04-01
Trypanosoma cruzi-positive sample 396	2025-06-01	2025-05-01
Trypanosoma cruzi-positive sample 397	0.9	2.0
Trypanosoma cruzi-positive sample 398	2025-03-01	2025-01-01
Trypanosoma cruzi-positive sample 399	1.0	2025-07-01
Trypanosoma cruzi-positive sample 400	2025-05-02	1.0
Trypanosoma cruzi-positive sample 401	0.8	2025-02-01
Trypanosoma cruzi-positive sample 402	0.8	2025-02-01
Trypanosoma cruzi-positive sample 403	2025-01-02	2.0
Trypanosoma cruzi-positive sample 404	0.8	2025-02-01
Trypanosoma cruzi-positive sample 405	2025-02-01	2025-02-03
Trypanosoma cruzi-negative sample 1	0.6	2025-04-01
Trypanosoma cruzi-negative sample 2	0.7	2025-05-01
Trypanosoma cruzi-negative sample 3	0.3	0.3
Trypanosoma cruzi-negative sample 4	0.5	2025-04-01
Trypanosoma cruzi-negative sample 5	0.7	0.6
Trypanosoma cruzi-negative sample 6	0.3	0.3
Trypanosoma cruzi-negative sample 7	0.5	0.5
Trypanosoma cruzi-negative sample 8	2025-08-01	0.4
Trypanosoma cruzi-negative sample 9	0.2	0.2
Trypanosoma cruzi-negative sample 10	0.3	0.3
Trypanosoma cruzi-negative sample 11	0.3	0.2
Trypanosoma cruzi-negative sample 12	0.4	0.2
Trypanosoma cruzi-negative sample 13	0.3	0.2
Trypanosoma cruzi-negative sample 14	0.3	0.2
Trypanosoma cruzi-negative sample 15	0.3	0.2
Trypanosoma cruzi-negative sample 16	0.4	0.2
Trypanosoma cruzi-negative sample 17	0.2	0.2
Trypanosoma cruzi-negative sample 18	0.3	0.2
Trypanosoma cruzi-negative sample 19	0.3	0.2
Trypanosoma cruzi-negative sample 20	0.3	0.2
Trypanosoma cruzi-negative sample 21	0.3	0.2
Trypanosoma cruzi-negative sample 22	0.5	0.3
Trypanosoma cruzi-negative sample 23	0.5	0.3
Trypanosoma cruzi-negative sample 24	2025-03-01	0.6
Trypanosoma cruzi-negative sample 25	0.2	0.2
Trypanosoma cruzi-negative sample 26	2025-03-02	2025-05-01
Trypanosoma cruzi-negative sample 27	0.2	0.4
Trypanosoma cruzi-negative sample 28	0.2	0.4
Trypanosoma cruzi-negative sample 29	0.2	0.3
Trypanosoma cruzi-negative sample 30	0.2	0.2
Trypanosoma cruzi-negative sample 31	0.2	0.3
Trypanosoma cruzi-negative sample 32	0.4	2025-02-01
Trypanosoma cruzi-negative sample 33	0.3	0.4
Trypanosoma cruzi-negative sample 34	0.3	0.3
Trypanosoma cruzi-negative sample 35	0.5	0.6
Trypanosoma cruzi-negative sample 36	0.1	0.2
Trypanosoma cruzi-negative sample 37	0.5	0.7
Trypanosoma cruzi-negative sample 38	2025-01-01	2025-04-01
Trypanosoma cruzi-negative sample 39	0.2	0.3
Trypanosoma cruzi-negative sample 40	0.2	0.3
Trypanosoma cruzi-negative sample 41	0.2	0.3
Trypanosoma cruzi-negative sample 42	0.3	0.2
Trypanosoma cruzi-negative sample 43	2025-08-01	0.4
Trypanosoma cruzi-negative sample 44	0.2	0.1
Trypanosoma cruzi-negative sample 45	0.3	0.2
Trypanosoma cruzi-negative sample 46	0.2	0.3
Trypanosoma cruzi-negative sample 47	0.7	2025-06-01
Trypanosoma cruzi-negative sample 48	0.2	0.2
Trypanosoma cruzi-negative sample 49	2025-07-01	2025-06-01
Trypanosoma cruzi-negative sample 50	0.3	0.3
Trypanosoma cruzi-negative sample 51	0.4	0.4
Trypanosoma cruzi-negative sample 52	0.6	0.4
Trypanosoma cruzi-negative sample 53	0.1	0.2
Trypanosoma cruzi-negative sample 54	0.2	0.3
Trypanosoma cruzi-negative sample 55	0.7	0.5
Trypanosoma cruzi-negative sample 56	0.2	0.2
Trypanosoma cruzi-negative sample 57	0.3	0.3
Trypanosoma cruzi-negative sample 58	0.8	0.5
Trypanosoma cruzi-negative sample 59	0.4	0.4
Trypanosoma cruzi-negative sample 60	2025-03-02	2025-05-02
Trypanosoma cruzi-negative sample 61	0.5	0.4
Trypanosoma cruzi-negative sample 62	0.3	0.2
Trypanosoma cruzi-negative sample 63	0.3	0.3
Trypanosoma cruzi-negative sample 64	0.5	0.4
Trypanosoma cruzi-negative sample 65	0.8	0.8
Trypanosoma cruzi-negative sample 66	0.3	0.3
Trypanosoma cruzi-negative sample 67	0.3	0.2
Trypanosoma cruzi-negative sample 68	0.3	0.3
Trypanosoma cruzi-negative sample 69	0.3	0.4
Trypanosoma cruzi-negative sample 70	0.3	0.3
Trypanosoma cruzi-negative sample 71	0.5	0.8
Trypanosoma cruzi-negative sample 72	0.5	0.4
Trypanosoma cruzi-negative sample 73	0.5	0.2
Trypanosoma cruzi-negative sample 74	0.3	0.2
Trypanosoma cruzi-negative sample 75	0.2	0.4
Trypanosoma cruzi-negative sample 76	0.6	0.2
Trypanosoma cruzi-negative sample 77	0.4	0.2
Trypanosoma cruzi-negative sample 78	0.4	0.2
Trypanosoma cruzi-negative sample 79	0.5	0.3
Trypanosoma cruzi-negative sample 80	0.4	0.3
Trypanosoma cruzi-negative sample 81	0.5	0.5
Trypanosoma cruzi-negative sample 82	0.9	0.5
Trypanosoma cruzi-negative sample 83	0.5	0.3
Trypanosoma cruzi-negative sample 84	0.5	0.5
Trypanosoma cruzi-negative sample 85	0.6	0.2
Trypanosoma cruzi-negative sample 86	0.2	0.2
Trypanosoma cruzi-negative sample 87	0.5	0.2
Trypanosoma cruzi-negative sample 88	0.3	0.3
Trypanosoma cruzi-negative sample 89	0.4	0.2
Trypanosoma cruzi-negative sample 90	0.8	0.7
Trypanosoma cruzi-negative sample 91	0.2	0.2
Trypanosoma cruzi-negative sample 92	0.3	0.3
Trypanosoma cruzi-negative sample 93	0.2	0.2
Trypanosoma cruzi-negative sample 94	0.4	0.4
Trypanosoma cruzi-negative sample 95	0.4	0.3
Trypanosoma cruzi-negative sample 96	0.3	0.2
Trypanosoma cruzi-negative sample 97	0.6	0.3
Trypanosoma cruzi-negative sample 98	2025-03-01	0.7
Trypanosoma cruzi-negative sample 99	0.4	0.3
Trypanosoma cruzi-negative sample 100	0.2	0.2
Trypanosoma cruzi-negative sample 101	0.7	0.5
Trypanosoma cruzi-negative sample 102	0.4	0.2
Trypanosoma cruzi-negative sample 103	1.0	0.5
Trypanosoma cruzi-negative sample 104	0.6	0.4
Trypanosoma cruzi-negative sample 105	0.5	0.3
Trypanosoma cruzi-negative sample 106	0.4	0.4
Trypanosoma cruzi-negative sample 107	0.5	0.4
Trypanosoma cruzi-negative sample 108	0.3	0.3
Trypanosoma cruzi-negative sample 109	0.2	0.2
Trypanosoma cruzi-negative sample 110	0.3	0.3
Trypanosoma cruzi-negative sample 111	0.2	0.3
Trypanosoma cruzi-negative sample 112	0.3	0.3
Trypanosoma cruzi-negative sample 113	0.6	0.5
Trypanosoma cruzi-negative sample 114	0.4	0.3
Trypanosoma cruzi-negative sample 115	0.3	0.5
Trypanosoma cruzi-negative sample 116	0.2	0.2
Trypanosoma cruzi-negative sample 117	0.3	0.2
Trypanosoma cruzi-negative sample 118	0.5	0.5
Trypanosoma cruzi-negative sample 119	0.1	0.3
Trypanosoma cruzi-negative sample 120	0.3	0.5
Trypanosoma cruzi-negative sample 121	0.4	0.4
Trypanosoma cruzi-negative sample 122	0.5	0.7
Trypanosoma cruzi-negative sample 123	0.3	0.3
Trypanosoma cruzi-negative sample 124	0.4	0.4
Trypanosoma cruzi-negative sample 125	0.3	0.3
Trypanosoma cruzi-negative sample 126	0.5	0.5
Trypanosoma cruzi-negative sample 127	0.2	0.2
Trypanosoma cruzi-negative sample 128	0.4	0.5
Trypanosoma cruzi-negative sample 129	0.3	0.3
Trypanosoma cruzi-negative sample 130	0.5	0.5
Trypanosoma cruzi-negative sample 131	0.1	0.2
Trypanosoma cruzi-negative sample 132	0.2	0.2
Trypanosoma cruzi-negative sample 133	0.3	0.3
Trypanosoma cruzi-negative sample 134	0.2	0.3
Trypanosoma cruzi-negative sample 135	0.3	0.4
Trypanosoma cruzi-negative sample 136	0.7	0.4
Trypanosoma cruzi-negative sample 137	0.3	0.3
Trypanosoma cruzi-negative sample 138	0.8	0.5
Trypanosoma cruzi-negative sample 139	0.4	0.3
Trypanosoma cruzi-negative sample 140	0.8	0.6
Trypanosoma cruzi-negative sample 141	0.4	0.7
Trypanosoma cruzi-negative sample 142	0.3	0.3
Trypanosoma cruzi-negative sample 143	0.3	0.3
Trypanosoma cruzi-negative sample 144	0.3	0.3
Trypanosoma cruzi-negative sample 145	0.4	0.4
Trypanosoma cruzi-negative sample 146	0.8	0.4
Trypanosoma cruzi-negative sample 147	0.4	0.4
Trypanosoma cruzi-negative sample 148	0.2	0.3
Trypanosoma cruzi-negative sample 149	0.2	0.2
Trypanosoma cruzi-negative sample 150	0.3	0.3
Trypanosoma cruzi-negative sample 151	0.6	0.6
Trypanosoma cruzi-negative sample 152	0.3	0.3
Trypanosoma cruzi-negative sample 153	0.4	0.4
Trypanosoma cruzi-negative sample 154	0.7	0.6
Trypanosoma cruzi-negative sample 155	0.5	0.5
Trypanosoma cruzi-negative sample 156	0.5	0.5
Trypanosoma cruzi-negative sample 157	0.6	0.6
Trypanosoma cruzi-negative sample 158	0.3	0.2
Trypanosoma cruzi-negative sample 159	0.2	0.2
Trypanosoma cruzi-negative sample 160	0.2	0.2
Trypanosoma cruzi-negative sample 161	0.4	0.3
Trypanosoma cruzi-negative sample 162	0.3	0.3
Trypanosoma cruzi-negative sample 163	0.3	0.3
Trypanosoma cruzi-negative sample 164	0.2	0.6
Trypanosoma cruzi-negative sample 165	0.3	0.2
Trypanosoma cruzi-negative sample 166	0.4	0.4
Trypanosoma cruzi-negative sample 167	0.3	0.3
Trypanosoma cruzi-negative sample 168	0.2	0.2
Trypanosoma cruzi-negative sample 169	0.2	0.2
Trypanosoma cruzi-negative sample 170	0.4	0.4
Trypanosoma cruzi-negative sample 171	0.4	0.4
Trypanosoma cruzi-negative sample 172	0.4	0.3
Trypanosoma cruzi-negative sample 173	1.0	0.4
Trypanosoma cruzi-negative sample 174	0.2	0.5
Trypanosoma cruzi-negative sample 175	0.4	0.4
Trypanosoma cruzi-negative sample 176	0.6	0.6
Trypanosoma cruzi-negative sample 177	0.4	0.4
Trypanosoma cruzi-negative sample 178	0.2	0.2
Trypanosoma cruzi-negative sample 179	0.4	0.3
Trypanosoma cruzi-negative sample 180	0.3	0.3
Trypanosoma cruzi-negative sample 181	0.6	0.5
Trypanosoma cruzi-negative sample 182	0.3	0.2
Trypanosoma cruzi-negative sample 183	0.3	0.2
Trypanosoma cruzi-negative sample 184	0.6	0.4
Trypanosoma cruzi-negative sample 185	0.8	0.5
Trypanosoma cruzi-negative sample 186	0.3	0.2
Trypanosoma cruzi-negative sample 187	0.3	0.2
Trypanosoma cruzi-negative sample 188	0.6	0.3
Trypanosoma cruzi-negative sample 189	0.3	0.2
Trypanosoma cruzi-negative sample 190	0.3	0.5
Trypanosoma cruzi-negative sample 191	0.4	0.4
Trypanosoma cruzi-negative sample 192	0.2	0.2
Trypanosoma cruzi-negative sample 193	0.5	0.5
Trypanosoma cruzi-negative sample 194	0.3	0.3
Trypanosoma cruzi-negative sample 195	0.3	0.3
Trypanosoma cruzi-negative sample 196	0.2	0.2
Trypanosoma cruzi-negative sample 197	0.3	0.3
Trypanosoma cruzi-negative sample 198	0.3	0.3
Trypanosoma cruzi-negative sample 199	0.3	0.3
Trypanosoma cruzi-negative sample 200	0.2	0.2
Trypanosoma cruzi-negative sample 201	0.8	0.5
Trypanosoma cruzi-negative sample 202	0.3	0.5
Trypanosoma cruzi-negative sample 203	0.4	0.5
Trypanosoma cruzi-negative sample 204	0.6	0.5
Trypanosoma cruzi-negative sample 205	0.7	0.4
Trypanosoma cruzi-negative sample 206	0.6	0.5
Trypanosoma cruzi-negative sample 207	0.3	2025-02-01
Trypanosoma cruzi-negative sample 208	0.4	0.5
Trypanosoma cruzi-negative sample 209	0.6	0.6
Trypanosoma cruzi-negative sample 210	0.3	0.5
Trypanosoma cruzi-negative sample 211	0.5	0.6
Trypanosoma cruzi-negative sample 212	0.5	0.4
Trypanosoma cruzi-negative sample 213	0.5	0.7
Trypanosoma cruzi-negative sample 214	0.5	0.6
Trypanosoma cruzi-negative sample 215	0.5	0.5
Trypanosoma cruzi-negative sample 216	0.4	0.5
Trypanosoma cruzi-negative sample 217	0.3	0.4
Trypanosoma cruzi-negative sample 218	0.6	0.6
Trypanosoma cruzi-negative sample 219	0.5	0.5
Trypanosoma cruzi-negative sample 220	0.4	0.4
Trypanosoma cruzi-negative sample 221	0.4	0.4
Trypanosoma cruzi-negative sample 222	0.5	0.5
Trypanosoma cruzi-negative sample 223	0.7	0.7
Trypanosoma cruzi-negative sample 224	0.4	0.4
Trypanosoma cruzi-negative sample 225	0.5	0.4
Trypanosoma cruzi-negative sample 226	0.6	0.5
Trypanosoma cruzi-negative sample 227	0.6	0.7
Trypanosoma cruzi-negative sample 228	0.5	0.5
Trypanosoma cruzi-negative sample 229	0.3	0.3
Trypanosoma cruzi-negative sample 230	0.5	0.6
Trypanosoma cruzi-negative sample 231	0.4	0.4
Trypanosoma cruzi-negative sample 232	0.7	0.6
Trypanosoma cruzi-negative sample 233	0.7	0.6
Trypanosoma cruzi-negative sample 234	0.4	0.5
Trypanosoma cruzi-negative sample 235	0.6	0.6
Trypanosoma cruzi-negative sample 236	0.6	0.6
Trypanosoma cruzi-negative sample 237	0.4	0.4
Trypanosoma cruzi-negative sample 238	0.5	0.5
Trypanosoma cruzi-negative sample 239	0.4	0.6
Trypanosoma cruzi-negative sample 240	0.9	0.7
Trypanosoma cruzi-negative sample 241	0.4	0.4
Trypanosoma cruzi-negative sample 242	0.5	0.5
Trypanosoma cruzi-negative sample 243	0.4	0.4
Trypanosoma cruzi-negative sample 244	0.3	0.4
Trypanosoma cruzi-negative sample 245	0.6	0.5
Trypanosoma cruzi-negative sample 246	0.6	0.5
Trypanosoma cruzi-negative sample 247	0.5	0.5
Trypanosoma cruzi-negative sample 248	0.4	0.4
Trypanosoma cruzi-negative sample 249	0.5	0.4
Trypanosoma cruzi-negative sample 250	0.5	0.7
Trypanosoma cruzi-negative sample 251	0.5	0.5
Trypanosoma cruzi-negative sample 252	0.7	0.6
Trypanosoma cruzi-negative sample 253	0.5	0.6
Trypanosoma cruzi-negative sample 254	0.3	0.3
Trypanosoma cruzi-negative sample 255	0.3	0.4
Trypanosoma cruzi-negative sample 256	0.5	0.4
Trypanosoma cruzi-negative sample 257	0.4	0.5
Trypanosoma cruzi-negative sample 258	0.5	0.5
Trypanosoma cruzi-negative sample 259	0.7	0.5
Trypanosoma cruzi-negative sample 260	0.4	0.5
Trypanosoma cruzi-negative sample 261	0.4	0.5
Trypanosoma cruzi-negative sample 262	0.5	0.6
Trypanosoma cruzi-negative sample 263	0.3	0.8
Trypanosoma cruzi-negative sample 264	0.4	0.5
Trypanosoma cruzi-negative sample 265	0.4	0.6
Trypanosoma cruzi-negative sample 266	0.5	0.7
Trypanosoma cruzi-negative sample 267	0.5	0.5
Trypanosoma cruzi-negative sample 268	0.7	0.8
Trypanosoma cruzi-negative sample 269	0.7	0.7
Trypanosoma cruzi-negative sample 270	0.4	0.4
Trypanosoma cruzi-negative sample 271	0.7	0.6
Trypanosoma cruzi-negative sample 272	0.7	0.6
Trypanosoma cruzi-negative sample 273	0.6	0.5
Trypanosoma cruzi-negative sample 274	0.7	0.5
Trypanosoma cruzi-negative sample 275	0.6	0.7
Trypanosoma cruzi-negative sample 276	0.4	0.6
Trypanosoma cruzi-negative sample 277	0.5	0.6
Trypanosoma cruzi-negative sample 278	0.5	0.4
Trypanosoma cruzi-negative sample 279	0.5	0.6
Trypanosoma cruzi-negative sample 280	0.5	0.5
Trypanosoma cruzi-negative sample 281	0.4	0.5
Trypanosoma cruzi-negative sample 282	0.6	0.6
Trypanosoma cruzi-negative sample 283	0.4	0.4
Trypanosoma cruzi-negative sample 284	0.4	0.5
Trypanosoma cruzi-negative sample 285	0.6	0.4
Trypanosoma cruzi-negative sample 286	0.8	0.5
Trypanosoma cruzi-negative sample 287	0.6	0.6
Trypanosoma cruzi-negative sample 288	0.6	0.7
Trypanosoma cruzi-negative sample 289	0.6	0.6
Trypanosoma cruzi-negative sample 290	0.4	0.5
Trypanosoma cruzi-negative sample 291	0.6	0.6
Trypanosoma cruzi-negative sample 292	0.6	0.5
Trypanosoma cruzi-negative sample 293	0.5	0.6
Trypanosoma cruzi-negative sample 294	0.4	0.5
Trypanosoma cruzi-negative sample 295	0.4	0.5
Trypanosoma cruzi-negative sample 296	0.7	0.6
Trypanosoma cruzi-negative sample 297	0.4	0.6
Trypanosoma cruzi-negative sample 298	0.3	0.3
Trypanosoma cruzi-negative sample 299	0.6	0.7
Trypanosoma cruzi-negative sample 300	0.5	0.6
Trypanosoma cruzi-negative sample 301	0.4	0.4
Trypanosoma cruzi-negative sample 302	0.5	0.6
Trypanosoma cruzi-negative sample 303	0.4	0.6
Trypanosoma cruzi-negative sample 304	0.5	0.5
Trypanosoma cruzi-negative sample 305	0.4	0.4
Trypanosoma cruzi-negative sample 306	0.5	0.5
Trypanosoma cruzi-negative sample 307	0.6	0.6
Trypanosoma cruzi-negative sample 308	0.4	0.5
Trypanosoma cruzi-negative sample 309	0.4	0.4
Trypanosoma cruzi-negative sample 310	0.3	0.3
Trypanosoma cruzi-negative sample 311	0.4	0.5
Trypanosoma cruzi-negative sample 312	0.4	0.4
Trypanosoma cruzi-negative sample 313	0.5	0.6
Trypanosoma cruzi-negative sample 314	0.4	0.5
Trypanosoma cruzi-negative sample 315	0.6	0.6
Trypanosoma cruzi-negative sample 316	0.5	0.6
Trypanosoma cruzi-negative sample 317	0.4	0.5
Trypanosoma cruzi-negative sample 318	0.5	0.6
Trypanosoma cruzi-negative sample 319	0.3	0.3
Trypanosoma cruzi-negative sample 320	0.3	0.3
Trypanosoma cruzi-negative sample 321	0.5	0.7
Trypanosoma cruzi-negative sample 322	0.6	0.7
Trypanosoma cruzi-negative sample 323	0.8	0.8
Trypanosoma cruzi-negative sample 324	0.7	0.6
Trypanosoma cruzi-negative sample 325	0.3	0.3
Trypanosoma cruzi-negative sample 326	0.7	0.7
Trypanosoma cruzi-negative sample 327	0.4	0.4
Trypanosoma cruzi-negative sample 328	0.5	0.5
Trypanosoma cruzi-negative sample 329	0.4	0.4
Trypanosoma cruzi-negative sample 330	0.3	0.4
Trypanosoma cruzi-negative sample 331	0.4	0.5
Trypanosoma cruzi-negative sample 332	0.5	0.4
Trypanosoma cruzi-negative sample 333	0.6	0.7
Trypanosoma cruzi-negative sample 334	0.7	0.7
Trypanosoma cruzi-negative sample 335	0.4	0.5
Trypanosoma cruzi-negative sample 336	0.4	0.5
Trypanosoma cruzi-negative sample 337	0.9	0.7
Trypanosoma cruzi-negative sample 338	0.6	0.6
Trypanosoma cruzi-negative sample 339	0.3	0.4
Trypanosoma cruzi-negative sample 340	0.7	0.7
Trypanosoma cruzi-negative sample 341	0.3	0.4
Trypanosoma cruzi-negative sample 342	0.7	0.6
Trypanosoma cruzi-negative sample 343	0.4	0.5
Trypanosoma cruzi-negative sample 344	0.5	0.5
Trypanosoma cruzi-negative sample 345	0.7	0.7
Trypanosoma cruzi-negative sample 346	0.4	0.4
Trypanosoma cruzi-negative sample 347	0.3	0.4
Trypanosoma cruzi-negative sample 348	0.4	0.5
Trypanosoma cruzi-negative sample 349	0.4	0.5
Trypanosoma cruzi-negative sample 350	0.5	0.5
Trypanosoma cruzi-negative sample 351	0.5	0.5
Trypanosoma cruzi-negative sample 352	0.4	0.4
Trypanosoma cruzi-negative sample 353	0.6	0.4
Trypanosoma cruzi-negative sample 354	0.4	0.4
Trypanosoma cruzi-negative sample 355	0.5	0.5
Trypanosoma cruzi-negative sample 356	0.7	0.5
Trypanosoma cruzi-negative sample 357	0.3	0.3
Trypanosoma cruzi-negative sample 358	0.8	0.7
Trypanosoma cruzi-negative sample 359	0.3	0.4
Trypanosoma cruzi-negative sample 360	0.6	0.5
Trypanosoma cruzi-negative sample 361	0.3	0.3
Trypanosoma cruzi-negative sample 362	0.4	0.3
Trypanosoma cruzi-negative sample 363	0.7	0.6
Trypanosoma cruzi-negative sample 364	0.4	0.3
Trypanosoma cruzi-negative sample 365	0.7	0.7
Trypanosoma cruzi-negative sample 366	0.4	0.3
Trypanosoma cruzi-negative sample 367	0.4	0.4
Trypanosoma cruzi-negative sample 368	0.5	0.4
Trypanosoma cruzi-negative sample 369	0.5	0.5
Trypanosoma cruzi-negative sample 370	0.6	0.5
Trypanosoma cruzi-negative sample 371	0.5	0.5
Trypanosoma cruzi-negative sample 372	0.6	0.4
Trypanosoma cruzi-negative sample 373	0.7	0.5
Trypanosoma cruzi-negative sample 374	0.4	0.4
Trypanosoma cruzi-negative sample 375	0.8	0.7
Trypanosoma cruzi-negative sample 376	0.7	0.6
Trypanosoma cruzi-negative sample 377	0.7	0.6
Trypanosoma cruzi-negative sample 378	0.6	0.5
Trypanosoma cruzi-negative sample 379	0.7	0.7
Trypanosoma cruzi-negative sample 380	2025-02-01	0.6
Trypanosoma cruzi-negative sample 381	0.6	0.5
Trypanosoma cruzi-negative sample 382	0.7	0.5
Trypanosoma cruzi-negative sample 383	0.5	0.6
Trypanosoma cruzi-negative sample 384	0.5	0.5
Trypanosoma cruzi-negative sample 385	0.7	0.6
Trypanosoma cruzi-negative sample 386	0.4	0.4
Trypanosoma cruzi-negative sample 387	0.4	0.5
Trypanosoma cruzi-negative sample 388	0.8	0.6
Trypanosoma cruzi-negative sample 389	0.5	0.4
Trypanosoma cruzi-negative sample 390	0.4	0.4
Trypanosoma cruzi-negative sample 391	0.6	0.4
Trypanosoma cruzi-negative sample 392	0.7	0.6
Trypanosoma cruzi-negative sample 393	0.3	0.4
Trypanosoma cruzi-negative sample 394	0.3	0.2
Trypanosoma cruzi-negative sample 395	0.5	0.4
Trypanosoma cruzi-negative sample 396	0.4	0.3
Trypanosoma cruzi-negative sample 397	0.6	0.5
Trypanosoma cruzi-negative sample 398	0.5	0.4
Trypanosoma cruzi-negative sample 399	0.6	0.6
Trypanosoma cruzi-negative sample 400	0.5	0.7
Trypanosoma cruzi-negative sample 401	0.4	0.3
Trypanosoma cruzi-negative sample 402	0.3	0.3
Trypanosoma cruzi-negative sample 403	0.4	0.4
Trypanosoma cruzi-negative sample 404	0.3	0.3
Trypanosoma cruzi-negative sample 405	0.5	0.4
Trypanosoma cruzi-negative sample 406	0.6	0.4
Trypanosoma cruzi-negative sample 407	0.5	0.5
Trypanosoma cruzi-negative sample 408	0.5	0.4
Trypanosoma cruzi-negative sample 409	0.5	0.4
Trypanosoma cruzi-negative sample 410	0.4	0.7
Trypanosoma cruzi-negative sample 411	0.6	0.6
Trypanosoma cruzi-negative sample 412	0.6	0.7
Trypanosoma cruzi-negative sample 413	0.4	0.6
Trypanosoma cruzi-negative sample 414	0.5	0.1
Trypanosoma cruzi-negative sample 415	0.5	0.3
Trypanosoma cruzi-negative sample 416	0.7	0.5
Trypanosoma cruzi-negative sample 417	0.5	0.4
Trypanosoma cruzi-negative sample 418	0.5	0.3
Trypanosoma cruzi-negative sample 419	0.6	0.6
Trypanosoma cruzi-negative sample 420	0.6	0.5
Trypanosoma cruzi-negative sample 421	0.4	0.4
Trypanosoma cruzi-negative sample 422	0.5	0.4
Trypanosoma cruzi-negative sample 423	0.6	0.4
Trypanosoma cruzi-negative sample 424	0.5	0.4
Trypanosoma cruzi-negative sample 425	0.4	0.5
Trypanosoma cruzi-negative sample 426	0.6	0.5
Trypanosoma cruzi-negative sample 427	0.5	0.3
Trypanosoma cruzi-negative sample 428	0.5	0.4
Trypanosoma cruzi-negative sample 429	0.5	0.4
Trypanosoma cruzi-negative sample 430	0.5	0.3
Trypanosoma cruzi-negative sample 431	0.6	0.5
Trypanosoma cruzi-negative sample 432	0.6	0.5
Trypanosoma cruzi-negative sample 433	0.5	0.4
Trypanosoma cruzi-negative sample 434	0.6	0.5
Trypanosoma cruzi-negative sample 435	0.5	0.6
Trypanosoma cruzi-negative sample 436	0.6	0.4
Trypanosoma cruzi-negative sample 437	0.3	0.4
Trypanosoma cruzi-negative sample 438	0.5	0.4
Trypanosoma cruzi-negative sample 439	0.5	0.3
Trypanosoma cruzi-negative sample 440	0.7	1.0
Trypanosoma cruzi-negative sample 441	0.3	0.4
Trypanosoma cruzi-negative sample 442	0.4	0.5
Trypanosoma cruzi-negative sample 443	2025-03-01	0.5
Trypanosoma cruzi-negative sample 444	0.4	0.6
Trypanosoma cruzi-negative sample 445	0.4	0.5
Trypanosoma cruzi-negative sample 446	0.5	0.7
Trypanosoma cruzi-negative sample 447	0.4	0.5
Trypanosoma cruzi-negative sample 448	0.6	0.5
Trypanosoma cruzi-negative sample 449	0.4	0.7
Trypanosoma cruzi-negative sample 450	0.4	0.5
Trypanosoma cruzi-negative sample 451	0.4	0.5
Trypanosoma cruzi-negative sample 452	0.3	0.4
Trypanosoma cruzi-negative sample 453	0.8	0.5
Trypanosoma cruzi-negative sample 454	0.3	0.4
Trypanosoma cruzi-negative sample 455	0.3	0.5
Trypanosoma cruzi-negative sample 456	0.4	0.5
Trypanosoma cruzi-negative sample 457	0.5	0.6
Trypanosoma cruzi-negative sample 458	0.4	0.5
Trypanosoma cruzi-negative sample 459	0.4	0.5
Trypanosoma cruzi-negative sample 460	0.3	0.5
Trypanosoma cruzi-negative sample 461	0.3	0.4
Trypanosoma cruzi-negative sample 462	0.5	0.7
Trypanosoma cruzi-negative sample 463	0.5	0.7
Trypanosoma cruzi-negative sample 464	0.5	0.7
Trypanosoma cruzi-negative sample 465	0.3	0.5
Trypanosoma cruzi-negative sample 466	0.3	0.5
Trypanosoma cruzi-negative sample 467	0.3	0.5
Trypanosoma cruzi-negative sample 468	0.6	0.5
Trypanosoma cruzi-negative sample 469	0.4	0.5
Trypanosoma cruzi-negative sample 470	0.4	0.5
Trypanosoma cruzi-negative sample 471	0.3	0.5
Trypanosoma cruzi-negative sample 472	0.3	0.4
Trypanosoma cruzi-negative sample 473	0.3	0.4
Trypanosoma cruzi-negative sample 474	0.5	0.7
Trypanosoma cruzi-negative sample 475	0.3	0.5
Trypanosoma cruzi-negative sample 476	0.4	0.5
Trypanosoma cruzi-negative sample 477	0.4	0.5
Trypanosoma cruzi-negative sample 478	0.5	0.7
Trypanosoma cruzi-negative sample 479	0.6	0.7
Trypanosoma cruzi-negative sample 480	0.4	0.7
Trypanosoma cruzi-negative sample 481	0.4	0.5
Trypanosoma cruzi-negative sample 482	0.2	0.4
Trypanosoma cruzi-negative sample 483	0.6	0.5
Trypanosoma cruzi-negative sample 484	0.3	0.4
Trypanosoma cruzi-negative sample 485	0.2	0.4
Trypanosoma cruzi-negative sample 486	0.2	0.5
Trypanosoma cruzi-negative sample 487	0.5	0.4
Trypanosoma cruzi-negative sample 488	0.6	0.4
Trypanosoma cruzi-negative sample 489	0.7	0.4
Trypanosoma cruzi-negative sample 490	0.5	0.5
Trypanosoma cruzi-negative sample 491	1.0	0.7
Trypanosoma cruzi-negative sample 492	0.3	0.3
Trypanosoma cruzi-negative sample 493	0.4	0.7
Trypanosoma cruzi-negative sample 494	0.3	0.4
Trypanosoma cruzi-negative sample 495	0.7	0.4
Trypanosoma cruzi-negative sample 496	0.6	0.5
Trypanosoma cruzi-negative sample 497	0.3	0.3
Trypanosoma cruzi-negative sample 498	0.7	0.5
Trypanosoma cruzi-negative sample 499	0.5	0.4
Trypanosoma cruzi-negative sample 500	0.6	0.6
Trypanosoma cruzi-negative sample 501	0.6	0.5
Trypanosoma cruzi-negative sample 502	0.5	0.5
Trypanosoma cruzi-negative sample 503	0.6	0.7
Trypanosoma cruzi-negative sample 504	0.8	0.6
Trypanosoma cruzi-negative sample 505	0.6	0.2
Trypanosoma cruzi-negative sample 506	0.8	0.6
Trypanosoma cruzi-negative sample 507	0.6	0.5
Trypanosoma cruzi-negative sample 508	0.5	0.4
Trypanosoma cruzi-negative sample 509	0.7	0.4
Trypanosoma cruzi-negative sample 510	0.6	0.5
Trypanosoma cruzi-negative sample 511	0.9	0.7
Trypanosoma cruzi-negative sample 512	0.6	0.4
Trypanosoma cruzi-negative sample 513	0.4	0.5
Trypanosoma cruzi-negative sample 514	0.4	0.4
Trypanosoma cruzi-negative sample 515	0.4	0.4
Trypanosoma cruzi-negative sample 516	0.5	0.2
Trypanosoma cruzi-negative sample 517	0.7	0.7
Trypanosoma cruzi-negative sample 518	0.4	0.5
Trypanosoma cruzi-negative sample 519	0.6	0.7
Trypanosoma cruzi-negative sample 520	0.6	0.5
Trypanosoma cruzi-negative sample 521	0.8	0.5
Trypanosoma cruzi-negative sample 522	0.5	0.5
Trypanosoma cruzi-negative sample 523	0.6	0.5
Trypanosoma cruzi-negative sample 524	0.6	0.5
Trypanosoma cruzi-negative sample 525	0.6	0.6
Trypanosoma cruzi-negative sample 526	0.6	0.6
Trypanosoma cruzi-negative sample 527	0.8	0.6
Trypanosoma cruzi-negative sample 528	0.8	0.7
Trypanosoma cruzi-negative sample 529	0.6	0.5
Trypanosoma cruzi-negative sample 530	0.4	0.5
