# Supplementary material for: The diagnostic value of two antigenic domains derived from the Trypanosoma cruzi Tc323 protein in chronic Chagas disease: a study in Brazil
Source: Front Microbiol. 2025 Jun 10;16:1605755. doi: 10.3389/fmicb.2025.1605755 (PMC12186857; doi:10.3389/fmicb.2025.1605755)
Supplement: Supplementary Table 2 = — Supplementary Table S2. [file Table_2.xlsx]

## Sheet: Hoja1
Table S2. Reactivity Index values for the assessment of cross-reactivity.
Sample	Reactivity Index (RI)
	rTcD3	rTcD6
COVID-positive sample 1	0.2	0.2
COVID-positive sample 2	0.2	0.2
COVID-positive sample 3	0.2	0.2
COVID-positive sample 4	0.2	0.2
COVID-positive sample 5	0.4	0.4
COVID-positive sample 6	0.1	0.3
COVID-positive sample 7	0.1	0.1
COVID-positive sample 8	0.1	0.2
COVID-positive sample 9	0.1	0.1
COVID-positive sample 10	0.1	0.2
DENGUE-positive sample 1	0.3	0.4
DENGUE-positive sample 2	0.3	0.2
DENGUE-positive sample 3	0.2	0.2
DENGUE-positive sample 4	0.5	0.3
DENGUE-positive sample 5	0.2	0.2
DENGUE-positive sample 6	0.4	0.4
DENGUE-positive sample 7	0.2	0.2
DENGUE-positive sample 8	0.2	0.2
DENGUE-positive sample 9	0.1	0.1
DENGUE-positive sample 10	0.1	0.2
DENGUE-positive sample 11	0.2	0.3
DENGUE-positive sample 12	0.3	0.4
DENGUE-positive sample 13	0.2	0.3
DENGUE-positive sample 14	0.1	0.2
DENGUE-positive sample 15	0.2	0.2
DENGUE-positive sample 16	0.2	0.2
DENGUE-positive sample 17	0.2	0.4
DENGUE-positive sample 18	0.2	0.3
DENGUE-positive sample 19	0.3	0.4
DENGUE-positive sample 20	0.2	0.3
DENGUE-positive sample 21	0.1	0.1
Schistosomiasis-positive sample 1	0.5	0.5
Schistosomiasis-positive sample 2	0.6	0.6
Schistosomiasis-positive sample 3	0.7	0.4
Schistosomiasis-positive sample 4	0.7	0.5
Schistosomiasis-positive sample 5	0.4	0.4
Schistosomiasis-positive sample 6	0.5	0.4
Schistosomiasis-positive sample 7	0.2	0.3
Schistosomiasis-positive sample 8	0.4	0.3
Schistosomiasis-positive sample 9	0.3	0.4
Schistosomiasis-positive sample 10	0.5	0.3
Schistosomiasis-positive sample 11	0.6	0.4
Schistosomiasis-positive sample 12	0.7	0.5
Schistosomiasis-positive sample 13	0.4	0.6
Schistosomiasis-positive sample 14	0.5	0.3
Schistosomiasis-positive sample 15	0.4	0.4
Schistosomiasis-positive sample 16	0.3	0.4
Schistosomiasis-positive sample 17	0.4	0.5
Schistosomiasis-positive sample 18	0.5	0.6
Schistosomiasis-positive sample 19	0.3	0.3
Schistosomiasis-positive sample 20	0.4	0.5
Schistosomiasis-positive sample 21	0.4	0.5
Schistosomiasis-positive sample 22	0.2	0.3
Schistosomiasis-positive sample 23	0.6	0.4
Schistosomiasis-positive sample 24	0.4	0.6
Schistosomiasis-positive sample 25	0.3	0.4
Schistosomiasis-positive sample 26	0.5	0.7
Schistosomiasis-positive sample 27	0.5	0.5
Schistosomiasis-positive sample 28	0.5	0.5
Schistosomiasis-positive sample 29	0.5	0.5
Schistosomiasis-positive sample 30	0.3	0.3
Schistosomiasis-positive sample 31	0.6	0.7
Schistosomiasis-positive sample 32	0.4	0.5
Schistosomiasis-positive sample 33	0.3	0.4
Schistosomiasis-positive sample 34	0.4	0.5
Schistosomiasis-positive sample 35	0.2	0.4
Schistosomiasis-positive sample 36	0.3	0.4
Schistosomiasis-positive sample 37	0.4	0.7
Schistosomiasis-positive sample 38	0.3	0.5
Schistosomiasis-positive sample 39	0.3	0.4
Schistosomiasis-positive sample 40	0.6	0.6
Schistosomiasis-positive sample 41	0.1	0.1
Schistosomiasis-positive sample 42	0.5	0.7
Schistosomiasis-positive sample 43	0.4	0.5
Schistosomiasis-positive sample 44	0.4	0.5
Schistosomiasis-positive sample 45	0.4	0.4
Filariasis-positive sample 1	0.4	0.5
Filariasis-positive sample 2	0.1	0.2
Filariasis-positive sample 3	0.2	0.2
Filariasis-positive sample 4	0.1	0.1
Filariasis-positive sample 5	0.2	0.3
Filariasis-positive sample 6	0.2	0.3
Filariasis-positive sample 7	0.2	0.2
Filariasis-positive sample 8	0.2	0.3
Filariasis-positive sample 9	0.2	0.3
Filariasis-positive sample 10	0.2	0.3
Filariasis-positive sample 11	0.1	0.2
Filariasis-positive sample 12	0.1	0.2
Filariasis-positive sample 13	0.2	0.3
Filariasis-positive sample 14	0.3	0.8
Filariasis-positive sample 15	0.1	0.2
Filariasis-positive sample 16	0.2	0.3
Filariasis-positive sample 17	0.2	0.3
Filariasis-positive sample 18	0.1	0.2
Filariasis-positive sample 19	0.2	0.2
Filariasis-positive sample 20	0.1	0.1
Filariasis-positive sample 21	0.2	0.3
Filariasis-positive sample 22	0.2	0.3
Filariasis-positive sample 23	0.1	0.2
Filariasis-positive sample 24	0.2	0.3
Filariasis-positive sample 25	0.7	0.4
Filariasis-positive sample 26	0.3	0.4
Filariasis-positive sample 27	0.4	0.5
Filariasis-positive sample 28	0.2	0.3
Filariasis-positive sample 29	0.2	0.3
Filariasis-positive sample 30	0.2	0.3
Filariasis-positive sample 31	0.2	0.3
Filariasis-positive sample 32	0.2	0.3
Filariasis-positive sample 33	0.3	0.4
Filariasis-positive sample 34	0.1	0.2
Filariasis-positive sample 35	0.2	0.2
Filariasis-positive sample 36	0.2	0.3
Filariasis-positive sample 37	0.2	0.4
Filariasis-positive sample 38	0.1	0.2
Filariasis-positive sample 39	0.3	0.4
Filariasis-positive sample 40	0.2	0.3
Filariasis-positive sample 41	0.2	0.2
Filariasis-positive sample 42	0.1	0.2
Filariasis-positive sample 43	0.2	0.5
Filariasis-positive sample 44	0.2	0.3
Filariasis-positive sample 45	0.1	0.3
Filariasis-positive sample 46	0.2	0.5
Filariasis-positive sample 47	0.2	0.2
Filariasis-positive sample 48	0.3	0.5
Filariasis-positive sample 49	0.2	0.3
Filariasis-positive sample 50	0.1	0.3
Leprosy-positive sample 1	0.2	0.3
Leprosy-positive sample 2	0.2	0.3
Leprosy-positive sample 3	0.2	0.2
Leprosy-positive sample 4	0.3	0.4
Leprosy-positive sample 5	0.2	0.3
Leprosy-positive sample 6	0.2	0.3
Leprosy-positive sample 7	0.4	0.5
Leprosy-positive sample 8	0.1	0.2
Leprosy-positive sample 9	0.5	0.7
Leprosy-positive sample 10	0.2	0.4
Leprosy-positive sample 11	0.2	0.3
Leprosy-positive sample 12	0.6	0.6
Leprosy-positive sample 13	0.2	0.2
Leprosy-positive sample 14	0.2	0.2
Leprosy-positive sample 15	0.3	0.4
HBV-positive sample 1	0.2	0.2
HBV-positive sample 2	0.1	0.2
HBV-positive sample 3	0.3	0.3
HBV-positive sample 4	0.4	0.3
HBV-positive sample 5	0.4	0.3
HBV-positive sample 6	0.4	0.4
HBV-positive sample 7	0.2	0.3
HBV-positive sample 8	0.2	0.3
HBV-positive sample 9	0.3	0.3
HBV-positive sample 10	0.4	0.4
HBV-positive sample 11	0.2	0.2
HBV-positive sample 12	0.3	0.3
HBV-positive sample 13	0.3	0.4
HBV-positive sample 14	0.4	0.4
HBV-positive sample 15	0.5	0.5
HBV-positive sample 16	0.6	0.6
HBV-positive sample 17	0.5	0.4
HBV-positive sample 18	0.6	0.6
HBV-positive sample 19	0.2	0.3
HBV-positive sample 20	0.2	0.3
HBV-positive sample 21	0.3	0.3
HBV-positive sample 22	0.4	0.5
HBV-positive sample 23	0.3	0.4
HBV-positive sample 24	0.4	0.4
HBV-positive sample 25	0.3	0.3
HBV-positive sample 26	0.2	0.3
HBV-positive sample 27	0.2	0.2
HBV-positive sample 28	0.2	0.2
HBV-positive sample 29	0.4	0.4
HBV-positive sample 30	0.4	0.4
HBV-positive sample 31	0.2	0.3
HBV-positive sample 32	0.5	0.5
HBV-positive sample 33	0.2	0.2
HBV-positive sample 34	0.3	0.3
HBV-positive sample 35	0.2	0.3
HBV-positive sample 36	0.2	0.2
HBV-positive sample 37	0.3	0.3
HBV-positive sample 38	0.3	0.4
HBV-positive sample 39	0.3	0.4
HBV-positive sample 40	0.2	0.2
HBV-positive sample 41	0.3	0.3
HBV-positive sample 42	0.4	0.4
HBV-positive sample 43	0.1	0.2
HBV-positive sample 44	0.2	0.2
HBV-positive sample 45	0.2	0.2
HBV-positive sample 46	0.1	0.1
HBV-positive sample 47	0.4	0.4
HBV-positive sample 48	0.1	0.2
HBV-positive sample 49	0.4	0.4
HBV-positive sample 50	0.2	0.3
HBV-positive sample 51	0.4	0.5
HBV-positive sample 52	0.2	0.2
HBV-positive sample 53	0.2	0.3
HBV-positive sample 54	0.3	0.4
HBV-positive sample 55	0.6	0.3
HBV-positive sample 56	0.4	0.4
HBV-positive sample 57	0.5	0.5
HBV-positive sample 58	0.3	0.3
HBV-positive sample 59	0.4	0.4
HBV-positive sample 60	0.3	0.3
HBV-positive sample 61	0.5	0.5
HBV-positive sample 62	0.5	0.6
HBV-positive sample 63	0.5	0.3
HBV-positive sample 64	0.2	0.2
HBV-positive sample 65	0.2	0.2
HBV-positive sample 66	0.5	0.5
HBV-positive sample 67	0.3	0.3
HBV-positive sample 68	0.2	0.2
HBV-positive sample 69	0.2	0.3
HBV-positive sample 70	0.2	0.2
HBV-positive sample 71	0.5	0.8
HBV-positive sample 72	0.3	0.3
HBV-positive sample 73	0.3	0.3
HBV-positive sample 74	0.1	0.1
HBV-positive sample 75	0.6	0.6
HBV-positive sample 76	0.1	0.2
HBV-positive sample 77	0.3	0.3
HBV-positive sample 78	0.2	0.2
HCV-positive sample 1	0.3	0.5
HCV-positive sample 2	0.4	0.4
HCV-positive sample 3	0.4	0.5
HCV-positive sample 4	0.3	0.4
HCV-positive sample 5	0.3	0.3
HCV-positive sample 6	0.5	0.5
HCV-positive sample 7	0.3	0.3
HCV-positive sample 8	0.2	0.2
HCV-positive sample 9	0.3	0.3
HCV-positive sample 10	0.4	0.5
HCV-positive sample 11	0.4	0.5
HCV-positive sample 12	0.4	0.4
HCV-positive sample 13	0.5	0.5
HCV-positive sample 14	0.3	0.3
HCV-positive sample 15	0.6	0.6
HCV-positive sample 16	0.5	0.5
HCV-positive sample 17	0.3	0.3
HCV-positive sample 18	0.4	0.4
HCV-positive sample 19	0.3	0.5
HCV-positive sample 20	0.3	0.5
HCV-positive sample 21	0.2	0.2
HCV-positive sample 22	0.3	0.3
HCV-positive sample 23	0.3	0.3
HCV-positive sample 24	0.3	0.3
HCV-positive sample 25	0.1	0.2
HCV-positive sample 26	0.2	0.2
HCV-positive sample 27	0.4	0.5
HCV-positive sample 28	0.4	0.4
HCV-positive sample 29	0.6	0.6
HCV-positive sample 30	0.2	0.2
HCV-positive sample 31	0.4	0.4
HCV-positive sample 32	0.4	0.4
HCV-positive sample 33	0.3	0.3
HCV-positive sample 34	0.7	0.3
HCV-positive sample 35	0.3	0.3
HCV-positive sample 36	0.2	0.3
HCV-positive sample 37	0.3	0.3
HCV-positive sample 38	0.3	0.3
HCV-positive sample 39	0.7	0.3
HCV-positive sample 40	0.3	0.3
HCV-positive sample 41	0.2	0.2
HCV-positive sample 42	0.8	0.3
HCV-positive sample 43	0.3	0.3
HCV-positive sample 44	0.1	0.1
HCV-positive sample 45	0.4	0.4
HCV-positive sample 46	0.3	0.2
HCV-positive sample 47	0.4	0.3
HCV-positive sample 48	0.1	0.1
HCV-positive sample 49	0.2	0.2
HIV-positive sample 1	0.3	0.4
HIV-positive sample 2	0.4	0.5
HIV-positive sample 3	0.4	0.7
HIV-positive sample 4	0.5	0.7
HIV-positive sample 5	0.7	0.6
HIV-positive sample 6	0.5	0.7
HIV-positive sample 7	0.7	0.6
HIV-positive sample 8	0.3	0.5
HIV-positive sample 9	0.4	0.6
HIV-positive sample 10	0.5	0.6
HIV-positive sample 11	0.2	0.3
HIV-positive sample 12	0.2	0.3
HIV-positive sample 13	0.1	0.3
HIV-positive sample 14	0.2	0.3
HIV-positive sample 15	0.4	0.6
HIV-positive sample 16	0.3	0.4
HIV-positive sample 17	0.8	0.7
HIV-positive sample 18	0.4	0.5
HIV-positive sample 19	0.4	0.5
HIV-positive sample 20	0.4	0.6
HIV-positive sample 21	0.3	0.3
HIV-positive sample 22	0.3	0.4
HIV-positive sample 23	0.8	0.5
HIV-positive sample 24	0.6	0.7
HIV-positive sample 25	0.7	0.6
HIV-positive sample 26	0.4	0.3
HIV-positive sample 27	0.3	0.5
HIV-positive sample 28	0.5	0.7
HIV-positive sample 29	0.4	0.5
HIV-positive sample 30	0.2	0.2
HIV-positive sample 31	0.2	0.3
HIV-positive sample 32	0.5	0.6
HIV-positive sample 33	0.6	0.6
HIV-positive sample 34	0.6	0.5
HIV-positive sample 35	0.5	0.5
HIV-positive sample 36	0.2	0.3
HIV-positive sample 37	0.3	0.6
HIV-positive sample 38	0.6	0.7
HIV-positive sample 39	0.8	0.6
HIV-positive sample 40	0.5	0.6
HIV-positive sample 41	0.5	0.6
HIV-positive sample 42	0.4	0.6
HIV-positive sample 43	0.6	0.7
HIV-positive sample 44	0.4	0.5
HIV-positive sample 45	0.5	0.6
HIV-positive sample 46	0.3	0.4
HIV-positive sample 47	0.4	0.6
HIV-positive sample 48	0.4	0.4
HIV-positive sample 49	0.7	0.3
HIV-positive sample 50	0.3	0.3
HIV-positive sample 51	0.3	0.3
HIV-positive sample 52	0.7	0.6
HIV-positive sample 53	0.6	0.6
HIV-positive sample 54	0.8	0.7
HIV-positive sample 55	0.6	0.6
HIV-positive sample 56	0.3	0.6
HIV-positive sample 57	0.7	0.7
HIV-positive sample 58	0.4	0.4
HIV-positive sample 59	0.5	0.5
HIV-positive sample 60	0.5	0.5
HIV-positive sample 61	0.5	0.6
HIV-positive sample 62	0.4	0.8
HIV-positive sample 63	0.5	0.7
HIV-positive sample 64	0.5	0.8
HIV-positive sample 65	0.6	0.6
HIV-positive sample 66	0.5	0.8
HIV-positive sample 67	0.4	0.5
HIV-positive sample 68	0.7	0.8
HIV-positive sample 69	0.4	0.5
HIV-positive sample 70	0.3	0.5
HIV-positive sample 71	0.3	0.5
HIV-positive sample 72	0.5	0.7
HIV-positive sample 73	0.6	2025-02-01
HIV-positive sample 74	0.7	0.8
HIV-positive sample 75	0.4	0.5
HIV-positive sample 76	0.6	0.7
HTLV-positive sample 1	0.2	0.2
HTLV-positive sample 2	0.2	0.3
HTLV-positive sample 3	0.4	0.5
HTLV-positive sample 4	0.4	0.2
HTLV-positive sample 5	0.2	0.3
HTLV-positive sample 6	0.3	0.3
HTLV-positive sample 7	0.4	0.4
HTLV-positive sample 8	0.4	0.5
HTLV-positive sample 9	0.3	0.3
HTLV-positive sample 10	0.2	0.2
HTLV-positive sample 11	0.3	0.4
HTLV-positive sample 12	0.3	0.5
HTLV-positive sample 13	0.3	0.3
HTLV-positive sample 14	0.4	0.3
HTLV-positive sample 15	0.4	0.5
HTLV-positive sample 16	0.2	0.2
HTLV-positive sample 17	0.2	0.3
HTLV-positive sample 18	0.2	0.2
HTLV-positive sample 19	0.6	0.3
HTLV-positive sample 20	0.4	0.2
HTLV-positive sample 21	0.4	0.4
HTLV-positive sample 22	0.2	0.3
HTLV-positive sample 23	0.2	0.4
HTLV-positive sample 24	0.3	0.3
HTLV-positive sample 25	0.6	0.2
HTLV-positive sample 26	0.3	0.4
HTLV-positive sample 27	0.9	0.3
HTLV-positive sample 28	0.4	0.3
HTLV-positive sample 29	0.3	0.3
HTLV-positive sample 30	0.7	0.7
HTLV-positive sample 31	0.3	0.4
HTLV-positive sample 32	0.3	0.4
HTLV-positive sample 33	0.3	0.5
HTLV-positive sample 34	0.4	0.5
HTLV-positive sample 35	0.2	0.3
HTLV-positive sample 36	0.2	0.3
HTLV-positive sample 37	0.2	0.2
HTLV-positive sample 38	0.2	0.3
HTLV-positive sample 39	0.3	0.3
HTLV-positive sample 40	0.2	0.3
HTLV-positive sample 41	0.1	0.2
HTLV-positive sample 42	0.2	0.3
HTLV-positive sample 43	0.2	0.2
Cutaneous leishmaniasis-positive sample 1	0.3	0.4
Cutaneous leishmaniasis-positive sample 2	0.3	0.3
Cutaneous leishmaniasis-positive sample 3	0.3	0.4
Cutaneous leishmaniasis-positive sample 4	0.4	0.2
Cutaneous leishmaniasis-positive sample 5	0.2	0.2
Cutaneous leishmaniasis-positive sample 6	0.2	0.3
Cutaneous leishmaniasis-positive sample 7	0.2	0.5
Cutaneous leishmaniasis-positive sample 8	0.1	0.2
Cutaneous leishmaniasis-positive sample 9	0.3	0.2
Cutaneous leishmaniasis-positive sample 10	0.2	0.3
Cutaneous leishmaniasis-positive sample 11	0.4	0.3
Cutaneous leishmaniasis-positive sample 12	0.1	0.2
Cutaneous leishmaniasis-positive sample 13	0.1	0.2
Cutaneous leishmaniasis-positive sample 14	0.3	0.5
Cutaneous leishmaniasis-positive sample 15	0.1	0.1
Cutaneous leishmaniasis-positive sample 16	0.3	0.3
Cutaneous leishmaniasis-positive sample 17	0.2	0.3
Cutaneous leishmaniasis-positive sample 18	0.1	0.2
Cutaneous leishmaniasis-positive sample 19	0.5	0.5
Cutaneous leishmaniasis-positive sample 20	0.2	0.2
Cutaneous leishmaniasis-positive sample 21	0.2	0.2
Cutaneous leishmaniasis-positive sample 22	0.3	0.3
Cutaneous leishmaniasis-positive sample 23	0.2	0.3
Cutaneous leishmaniasis-positive sample 24	0.2	0.3
Cutaneous leishmaniasis-positive sample 25	0.1	0.2
Cutaneous leishmaniasis-positive sample 26	0.2	0.2
Cutaneous leishmaniasis-positive sample 27	0.3	0.3
Cutaneous leishmaniasis-positive sample 28	0.1	0.2
Cutaneous leishmaniasis-positive sample 29	0.2	0.2
Cutaneous leishmaniasis-positive sample 30	0.2	0.3
Cutaneous leishmaniasis-positive sample 31	0.3	0.3
Cutaneous leishmaniasis-positive sample 32	0.1	0.1
Cutaneous leishmaniasis-positive sample 33	0.3	0.4
Cutaneous leishmaniasis-positive sample 34	0.5	0.5
Cutaneous leishmaniasis-positive sample 35	0.2	0.3
Cutaneous leishmaniasis-positive sample 36	0.2	0.3
Cutaneous leishmaniasis-positive sample 37	0.6	0.8
Cutaneous leishmaniasis-positive sample 38	0.2	0.2
Cutaneous leishmaniasis-positive sample 39	0.3	0.3
Cutaneous leishmaniasis-positive sample 40	0.2	0.4
Cutaneous leishmaniasis-positive sample 41	0.7	0.7
Cutaneous leishmaniasis-positive sample 42	0.2	0.1
Cutaneous leishmaniasis-positive sample 43	0.1	0.1
Cutaneous leishmaniasis-positive sample 44	0.3	0.5
Cutaneous leishmaniasis-positive sample 45	0.1	0.2
Cutaneous leishmaniasis-positive sample 46	0.2	0.3
Cutaneous leishmaniasis-positive sample 47	0.2	0.2
Cutaneous leishmaniasis-positive sample 48	0.2	0.2
Cutaneous leishmaniasis-positive sample 49	0.2	0.3
Cutaneous leishmaniasis-positive sample 50	0.7	0.5
Cutaneous leishmaniasis-positive sample 51	0.2	0.2
Cutaneous leishmaniasis-positive sample 52	0.3	0.4
Cutaneous leishmaniasis-positive sample 53	0.2	0.2
Cutaneous leishmaniasis-positive sample 54	0.3	0.4
Cutaneous leishmaniasis-positive sample 55	0.2	0.2
Cutaneous leishmaniasis-positive sample 56	0.4	0.3
Cutaneous leishmaniasis-positive sample 57	0.5	0.6
Cutaneous leishmaniasis-positive sample 58	0.6	0.6
Cutaneous leishmaniasis-positive sample 59	0.3	0.3
Cutaneous leishmaniasis-positive sample 60	0.1	0.1
Cutaneous leishmaniasis-positive sample 61	0.1	0.2
Cutaneous leishmaniasis-positive sample 62	0.1	0.1
Cutaneous leishmaniasis-positive sample 63	0.1	0.1
Cutaneous leishmaniasis-positive sample 64	0.1	0.2
Cutaneous leishmaniasis-positive sample 65	0.3	0.4
Visceral leishmaniasis-positive sample 1	2025-07-01	2025-05-01
Visceral leishmaniasis-positive sample 2	0.3	0.4
Visceral leishmaniasis-positive sample 3	0.3	0.4
Visceral leishmaniasis-positive sample 4	0.6	2025-01-01
Visceral leishmaniasis-positive sample 5	2025-01-01	0.6
Visceral leishmaniasis-positive sample 6	0.7	2025-02-01
Visceral leishmaniasis-positive sample 7	0.2	0.3
Visceral leishmaniasis-positive sample 8	0.2	0.2
Visceral leishmaniasis-positive sample 9	0.2	0.3
Visceral leishmaniasis-positive sample 10	0.3	0.4
Visceral leishmaniasis-positive sample 11	0.4	0.6
Visceral leishmaniasis-positive sample 12	0.3	0.4
Visceral leishmaniasis-positive sample 13	0.3	0.3
Visceral leishmaniasis-positive sample 14	0.2	0.2
Visceral leishmaniasis-positive sample 15	0.2	0.3
Visceral leishmaniasis-positive sample 16	0.3	0.4
Visceral leishmaniasis-positive sample 17	0.3	0.3
Visceral leishmaniasis-positive sample 18	0.4	0.4
Visceral leishmaniasis-positive sample 19	0.3	0.3
Visceral leishmaniasis-positive sample 20	0.3	0.4
Visceral leishmaniasis-positive sample 21	0.5	0.5
Visceral leishmaniasis-positive sample 22	0.2	0.3
Visceral leishmaniasis-positive sample 23	0.3	0.4
Visceral leishmaniasis-positive sample 24	0.6	1.0
Visceral leishmaniasis-positive sample 25	0.2	0.2
Visceral leishmaniasis-positive sample 26	0.3	0.4
Visceral leishmaniasis-positive sample 27	0.2	0.2
Visceral leishmaniasis-positive sample 28	0.2	0.2
Visceral leishmaniasis-positive sample 29	0.2	0.3
Visceral leishmaniasis-positive sample 30	0.2	0.3
Visceral leishmaniasis-positive sample 31	0.4	0.5
Visceral leishmaniasis-positive sample 32	0.3	0.4
Visceral leishmaniasis-positive sample 33	0.4	0.6
Visceral leishmaniasis-positive sample 34	0.2	0.2
Visceral leishmaniasis-positive sample 35	0.2	0.2
Visceral leishmaniasis-positive sample 36	0.2	0.2
Visceral leishmaniasis-positive sample 37	0.3	0.3
Visceral leishmaniasis-positive sample 38	0.2	0.2
Visceral leishmaniasis-positive sample 39	0.2	0.2
Visceral leishmaniasis-positive sample 40	0.3	0.3
Visceral leishmaniasis-positive sample 41	0.2	0.2
Visceral leishmaniasis-positive sample 42	0.3	0.3
Visceral leishmaniasis-positive sample 43	0.2	0.3
Visceral leishmaniasis-positive sample 44	0.2	0.4
Visceral leishmaniasis-positive sample 45	0.5	0.6
Visceral leishmaniasis-positive sample 46	0.1	0.1
Visceral leishmaniasis-positive sample 47	0.2	0.3
Visceral leishmaniasis-positive sample 48	0.3	0.3
Visceral leishmaniasis-positive sample 49	0.4	0.5
Visceral leishmaniasis-positive sample 50	0.4	0.4
Visceral leishmaniasis-positive sample 51	0.2	0.2
Visceral leishmaniasis-positive sample 52	0.3	0.3
Visceral leishmaniasis-positive sample 53	0.1	0.2
Visceral leishmaniasis-positive sample 54	0.2	0.3
Visceral leishmaniasis-positive sample 55	0.3	0.4
Visceral leishmaniasis-positive sample 56	0.3	0.4
Visceral leishmaniasis-positive sample 57	0.3	0.3
Visceral leishmaniasis-positive sample 58	0.5	0.5
Visceral leishmaniasis-positive sample 59	0.1	0.1
Visceral leishmaniasis-positive sample 60	0.2	0.2
Visceral leishmaniasis-positive sample 61	0.2	0.2
Visceral leishmaniasis-positive sample 62	0.2	0.4
Visceral leishmaniasis-positive sample 63	0.2	0.3
Visceral leishmaniasis-positive sample 64	0.4	0.4
Visceral leishmaniasis-positive sample 65	0.2	0.3
Visceral leishmaniasis-positive sample 66	0.2	0.2
Visceral leishmaniasis-positive sample 67	0.6	0.8
Visceral leishmaniasis-positive sample 68	0.2	0.3
Visceral leishmaniasis-positive sample 69	0.3	0.4
Visceral leishmaniasis-positive sample 70	0.6	0.2
Visceral leishmaniasis-positive sample 71	0.2	0.2
Visceral leishmaniasis-positive sample 72	0.2	0.2
Visceral leishmaniasis-positive sample 73	0.2	0.3
Visceral leishmaniasis-positive sample 74	0.2	0.3
Visceral leishmaniasis-positive sample 75	0.7	0.9
Visceral leishmaniasis-positive sample 76	0.8	0.4
Visceral leishmaniasis-positive sample 77	0.6	0.6
Visceral leishmaniasis-positive sample 78	0.2	0.3
Visceral leishmaniasis-positive sample 79	0.9	0.4
Visceral leishmaniasis-positive sample 80	0.2	0.1
Visceral leishmaniasis-positive sample 81	0.5	0.2
Visceral leishmaniasis-positive sample 82	0.2	0.2
Visceral leishmaniasis-positive sample 83	0.2	0.2
Visceral leishmaniasis-positive sample 84	0.2	0.3
Visceral leishmaniasis-positive sample 85	0.2	0.2
Visceral leishmaniasis-positive sample 86	0.1	0.2
Visceral leishmaniasis-positive sample 87	0.2	0.3
Visceral leishmaniasis-positive sample 88	0.2	0.2
Visceral leishmaniasis-positive sample 89	0.2	0.1
Leptospirosis-positive sample 1	0.5	0.6
Leptospirosis-positive sample 2	0.2	0.3
Leptospirosis-positive sample 3	0.3	0.4
Leptospirosis-positive sample 4	0.3	0.6
Leptospirosis-positive sample 5	0.2	0.3
Leptospirosis-positive sample 6	0.6	0.5
Leptospirosis-positive sample 7	0.4	0.5
Leptospirosis-positive sample 8	0.2	0.2
Leptospirosis-positive sample 9	0.4	0.5
Leptospirosis-positive sample 10	0.3	0.3
Leptospirosis-positive sample 11	0.2	0.3
Leptospirosis-positive sample 12	0.5	0.8
Leptospirosis-positive sample 13	0.4	0.5
Leptospirosis-positive sample 14	0.4	0.5
Leptospirosis-positive sample 15	0.3	0.4
Leptospirosis-positive sample 16	0.4	0.3
Leptospirosis-positive sample 17	0.3	0.4
Leptospirosis-positive sample 18	0.3	0.5
Leptospirosis-positive sample 19	0.2	0.2
Leptospirosis-positive sample 20	0.1	0.2
Leptospirosis-positive sample 21	0.5	0.6
Leptospirosis-positive sample 22	0.3	0.4
Leptospirosis-positive sample 23	0.3	0.4
Leptospirosis-positive sample 24	0.4	0.5
Leptospirosis-positive sample 25	0.4	0.5
Leptospirosis-positive sample 26	0.2	0.2
Leptospirosis-positive sample 27	0.2	0.3
Leptospirosis-positive sample 28	0.5	0.6
Leptospirosis-positive sample 29	0.3	0.4
Leptospirosis-positive sample 30	0.3	0.3
Leptospirosis-positive sample 31	0.3	0.4
Leptospirosis-positive sample 32	0.3	0.4
Leptospirosis-positive sample 33	0.3	0.4
Leptospirosis-positive sample 34	0.3	0.3
Leptospirosis-positive sample 35	0.4	0.5
Leptospirosis-positive sample 36	0.3	0.4
Leptospirosis-positive sample 37	0.5	0.7
Leptospirosis-positive sample 38	0.5	0.6
Leptospirosis-positive sample 39	0.3	0.4
Leptospirosis-positive sample 40	0.4	0.5
Leptospirosis-positive sample 41	0.5	0.5
Leptospirosis-positive sample 42	0.2	0.4
Leptospirosis-positive sample 43	0.5	0.6
Leptospirosis-positive sample 44	0.5	0.6
Leptospirosis-positive sample 45	0.3	0.5
Leptospirosis-positive sample 46	0.5	0.6
Leptospirosis-positive sample 47	0.5	0.5
Leptospirosis-positive sample 48	0.5	0.4
Leptospirosis-positive sample 49	0.4	0.5
Leptospirosis-positive sample 50	0.4	0.6
Leptospirosis-positive sample 51	0.5	0.5
Leptospirosis-positive sample 52	0.6	0.7
Leptospirosis-positive sample 53	0.4	0.5
Leptospirosis-positive sample 54	0.4	0.6
Leptospirosis-positive sample 55	0.4	0.4
Leptospirosis-positive sample 56	0.2	0.3
Leptospirosis-positive sample 57	0.3	0.4
Leptospirosis-positive sample 58	2025-02-01	2025-07-01
Leptospirosis-positive sample 59	0.3	0.4
Leptospirosis-positive sample 60	0.7	0.6
Leptospirosis-positive sample 61	0.3	0.4
Leptospirosis-positive sample 62	0.4	0.5
Leptospirosis-positive sample 63	0.5	0.5
Leptospirosis-positive sample 64	0.4	0.4
Leptospirosis-positive sample 65	0.3	0.3
Leptospirosis-positive sample 66	0.4	0.4
Leptospirosis-positive sample 67	0.4	0.4
Leptospirosis-positive sample 68	0.3	0.3
Leptospirosis-positive sample 69	0.3	0.3
Leptospirosis-positive sample 70	0.3	0.3
Leptospirosis-positive sample 71	0.2	0.3
Leptospirosis-positive sample 72	0.3	0.3
Leptospirosis-positive sample 73	0.3	0.3
Leptospirosis-positive sample 74	0.1	0.1
Leptospirosis-positive sample 75	0.2	0.2
Leptospirosis-positive sample 76	0.4	0.4
Leptospirosis-positive sample 77	0.3	0.3
Leptospirosis-positive sample 78	0.3	0.4
Leptospirosis-positive sample 79	0.2	0.2
Leptospirosis-positive sample 80	0.4	0.4
Leptospirosis-positive sample 81	0.8	2025-01-01
Leptospirosis-positive sample 82	0.3	0.3
Leptospirosis-positive sample 83	0.2	0.2
Leptospirosis-positive sample 84	0.5	0.5
Leptospirosis-positive sample 85	0.4	0.5
Leptospirosis-positive sample 86	0.3	0.4
Leptospirosis-positive sample 87	0.2	0.3
Leptospirosis-positive sample 88	0.4	0.4
Leptospirosis-positive sample 89	0.4	0.4
Leptospirosis-positive sample 90	0.2	0.2
Leptospirosis-positive sample 91	0.4	0.4
Leptospirosis-positive sample 92	0.3	0.3
Leptospirosis-positive sample 93	0.2	0.3
Leptospirosis-positive sample 94	0.1	0.1
Leptospirosis-positive sample 95	0.3	0.3
Leptospirosis-positive sample 96	0.2	0.2
Leptospirosis-positive sample 97	0.3	0.4
Rubella-positive sample 1	0.5	0.5
Rubella-positive sample 2	0.2	0.2
Rubella-positive sample 3	0.1	0.1
Rubella-positive sample 4	0.2	0.2
Rubella-positive sample 5	0.2	0.3
Rubella-positive sample 6	0.1	0.2
Rubella-positive sample 7	0.1	0.1
Rubella-positive sample 8	0.2	0.2
Rubella-positive sample 9	0.3	0.3
Rubella-positive sample 10	0.2	0.2
Rubella-positive sample 11	0.1	0.2
Rubella-positive sample 12	0.1	0.1
Rubella-positive sample 13	0.1	0.1
Rubella-positive sample 14	0.1	0.1
Rubella-positive sample 15	0.2	0.2
Rubella-positive sample 16	0.6	0.5
Syphilis-positive sample 1	0.3	0.4
Syphilis-positive sample 2	0.3	0.2
Syphilis-positive sample 3	0.3	0.3
Syphilis-positive sample 4	0.2	0.2
Syphilis-positive sample 5	0.4	0.4
Syphilis-positive sample 6	0.5	0.5
Syphilis-positive sample 7	0.2	0.2
Syphilis-positive sample 8	0.2	0.2
Syphilis-positive sample 9	0.3	0.3
Syphilis-positive sample 10	0.3	0.3
Syphilis-positive sample 11	0.4	0.3
Syphilis-positive sample 12	0.4	0.3
Syphilis-positive sample 13	0.3	0.3
Syphilis-positive sample 14	0.4	0.3
Syphilis-positive sample 15	0.7	0.5
Syphilis-positive sample 16	0.5	0.3
Syphilis-positive sample 17	0.4	0.6
Syphilis-positive sample 18	0.4	0.4
Syphilis-positive sample 19	0.6	0.3
Syphilis-positive sample 20	0.1	0.1
Syphilis-positive sample 21	0.4	0.5
Syphilis-positive sample 22	0.6	0.2
Syphilis-positive sample 23	0.2	0.2
Syphilis-positive sample 24	0.4	0.3
Syphilis-positive sample 25	0.3	0.3
Syphilis-positive sample 26	0.2	0.2
Syphilis-positive sample 27	0.5	0.6
Syphilis-positive sample 28	0.5	0.6
Syphilis-positive sample 29	0.4	0.4
Syphilis-positive sample 30	0.5	0.6
Syphilis-positive sample 31	0.3	0.3
Syphilis-positive sample 32	0.4	0.4
Syphilis-positive sample 33	0.5	0.5
Syphilis-positive sample 34	0.5	0.4
Syphilis-positive sample 35	0.4	0.4
Syphilis-positive sample 36	0.3	0.3
Syphilis-positive sample 37	0.3	0.3
Syphilis-positive sample 38	0.5	0.4
Syphilis-positive sample 39	0.5	0.5
Syphilis-positive sample 40	0.5	0.5
Syphilis-positive sample 41	0.3	0.4
Syphilis-positive sample 42	0.3	0.3
Syphilis-positive sample 43	0.5	0.5
Syphilis-positive sample 44	0.4	0.4
Syphilis-positive sample 45	0.2	0.2
Syphilis-positive sample 46	0.2	0.2
Syphilis-positive sample 47	0.4	0.3
Syphilis-positive sample 48	0.3	0.5
Syphilis-positive sample 49	0.5	0.5
Syphilis-positive sample 50	0.4	0.2
Syphilis-positive sample 51	0.5	0.3
Syphilis-positive sample 52	0.4	0.5
Syphilis-positive sample 53	0.5	0.4
Syphilis-positive sample 54	0.3	0.3
Syphilis-positive sample 55	0.3	0.3
Syphilis-positive sample 56	0.4	0.3
Syphilis-positive sample 57	0.2	0.3
Syphilis-positive sample 58	0.3	0.4
Syphilis-positive sample 59	0.2	0.4
Syphilis-positive sample 60	0.3	0.4
Syphilis-positive sample 61	0.3	0.4
Syphilis-positive sample 62	0.2	0.3
Syphilis-positive sample 63	0.2	0.2
Syphilis-positive sample 64	0.4	0.4
Syphilis-positive sample 65	0.3	0.3
Syphilis-positive sample 66	0.4	0.3
Syphilis-positive sample 67	0.3	0.3
Syphilis-positive sample 68	0.2	0.2
Syphilis-positive sample 69	0.5	0.5
Syphilis-positive sample 70	0.5	0.6
Syphilis-positive sample 71	0.3	0.2
Syphilis-positive sample 72	0.4	0.4
Syphilis-positive sample 73	0.4	0.4
Syphilis-positive sample 74	0.5	0.5
Syphilis-positive sample 75	0.3	0.3
Syphilis-positive sample 76	0.4	0.3
Syphilis-positive sample 77	0.3	0.2
Syphilis-positive sample 78	0.2	0.3
Syphilis-positive sample 79	0.7	0.6
Syphilis-positive sample 80	0.4	0.4
Syphilis-positive sample 81	0.6	0.6
Syphilis-positive sample 82	0.5	0.6
Syphilis-positive sample 83	0.4	0.3
Syphilis-positive sample 84	0.3	0.3
Syphilis-positive sample 85	0.3	0.3
Syphilis-positive sample 86	0.2	0.3
Syphilis-positive sample 87	0.4	0.4
Syphilis-positive sample 88	0.3	0.3
Syphilis-positive sample 89	0.3	0.3
Syphilis-positive sample 90	0.1	0.2
Syphilis-positive sample 91	0.3	0.3
Syphilis-positive sample 92	0.3	0.3
Syphilis-positive sample 93	0.3	0.3
Syphilis-positive sample 94	0.3	0.3
Syphilis-positive sample 95	0.3	0.4
Syphilis-positive sample 96	0.5	0.7
Syphilis-positive sample 97	0.4	0.7
Syphilis-positive sample 98	0.2	0.2
Syphilis-positive sample 99	0.6	0.5
Syphilis-positive sample 100	0.3	0.3
Syphilis-positive sample 101	0.3	0.2
Syphilis-positive sample 102	0.5	0.5
Syphilis-positive sample 103	0.2	0.2
Syphilis-positive sample 104	0.3	0.3
Syphilis-positive sample 105	0.3	0.3
Syphilis-positive sample 106	0.2	0.3
Syphilis-positive sample 107	0.3	0.3
Syphilis-positive sample 108	0.5	0.5
Syphilis-positive sample 109	0.5	0.3
Syphilis-positive sample 110	0.4	0.4
